# Supplementary material for: Antithrombotic coating with sheltered positive charges prevents contact activation by controlling factor XII–biointerface binding
Source: Nat Mater. 2024 Nov 12;24(4):626–36. doi: 10.1038/s41563-024-02046-0 (PMC11961369; doi:10.1038/s41563-024-02046-0)
Supplement: Supplementary file 4 — Supplementary data for Supplementary Figures. [file 41563_2024_2046_MOESM4_ESM.xlsx]

## Sheet: Fig. S4-5
Fig. S4. (a) FTIR spectra UHRA-10, A-UHRA-10, and SPCM. In comparison to the SPCM (without azido modification), the A-UHRA-10 showed a clear peak at 2100 cm-1, representing the successful conjugation of azide containing PEG to the molecule. After Staudinger reduction, the peak at 2100 cm-1 for final SPCM disappears, representing the successful conversion of azide to primary amine. (b) FTIR spectr…
Fig. S5. FTIR spectra for (a) SPCM, SPI coating and PDA/PEG coating (absorbance mode); and (b) SPI coating after 3 M NaCl or 0.3 M urea solution treatment (transmittance model).
Wave numbers	UHRA-10	A-UHRA-10	SPCM			Wave numbers	PDA/PEG Coating	SPI coating	SPCM			Wave numbers	SPI coating	NaCl treatment	Urea treatment
3997.78	0.10782	0.09428	0.07697			3997.49	0.01002	0.02742	0.06291			3997.49	0.03774	0.02847	0.02081
3996.35	0.10782	0.09428	0.07697			3996.06	0.01002	0.02742	0.06291			3996.06	0.03774	0.02847	0.02081
3994.93	0.10782	0.09428	0.07697			3994.63	0.01002	0.02742	0.06291			3994.63	0.03774	0.02847	0.02081
3993.5	0.10782	0.09428	0.07697			3993.2	0.01002	0.02742	0.0629			3993.2	0.03774	0.02847	0.02081
3992.07	0.10782	0.09428	0.07697			3991.78	0.01002	0.02742	0.0629			3991.78	0.03774	0.02847	0.02081
3990.64	0.10782	0.09428	0.07697			3990.35	0.01002	0.02742	0.0629			3990.35	0.03774	0.02847	0.02081
3989.22	0.10782	0.09428	0.07697			3988.92	0.01002	0.02742	0.0629			3988.92	0.03774	0.02847	0.02081
3987.79	0.10782	0.09428	0.07697			3987.49	0.01001	0.02742	0.0629			3987.49	0.03774	0.02847	0.02081
3986.36	0.10782	0.09428	0.07697			3986.07	0.01001	0.02742	0.06289			3986.07	0.03774	0.02847	0.02081
3984.93	0.10782	0.09428	0.07697			3984.64	0.01001	0.02742	0.06289			3984.64	0.03774	0.02847	0.02081
3983.5	0.10782	0.09428	0.07697			3983.21	0.01002	0.02742	0.06289			3983.21	0.03774	0.02847	0.02081
3982.08	0.10782	0.09428	0.07697			3981.78	0.01003	0.02743	0.06289			3981.78	0.03774	0.02847	0.02081
3980.65	0.10782	0.09428	0.07697			3980.36	0.01005	0.02743	0.06288			3980.36	0.03774	0.02847	0.02081
3979.22	0.10783	0.09429	0.07697			3978.93	0.01005	0.02744	0.06288			3978.93	0.03774	0.02847	0.02081
3977.79	0.10783	0.0943	0.07698			3977.5	0.01006	0.02744	0.06288			3977.5	0.03774	0.02847	0.02082
3976.37	0.10784	0.09431	0.07698			3976.07	0.01005	0.02744	0.06288			3976.07	0.03774	0.02847	0.02082
3974.94	0.10784	0.09431	0.07698			3974.65	0.01004	0.02744	0.06287			3974.65	0.03774	0.02847	0.02083
3973.51	0.10785	0.09433	0.07699			3973.22	0.01003	0.02745	0.06287			3973.22	0.03774	0.02848	0.02083
3972.08	0.10786	0.09433	0.07699			3971.79	0.01003	0.02747	0.06287			3971.79	0.03774	0.02848	0.02083
3970.65	0.10787	0.09434	0.07699			3970.36	0.01002	0.02748	0.06287			3970.36	0.03774	0.02848	0.02084
3969.23	0.10787	0.09435	0.077			3968.93	0.01002	0.02749	0.06286			3968.93	0.03774	0.02849	0.02084
3967.8	0.10788	0.09436	0.077			3967.51	0.01002	0.02749	0.06286			3967.51	0.03774	0.02849	0.02084
3966.37	0.10788	0.09437	0.077			3966.08	0.01004	0.02749	0.06286			3966.08	0.03775	0.02849	0.02085
3964.94	0.10789	0.09438	0.07701			3964.65	0.01006	0.02748	0.06286			3964.65	0.03775	0.0285	0.02085
3963.52	0.1079	0.09439	0.07701			3963.22	0.01007	0.02746	0.06286			3963.22	0.03775	0.0285	0.02085
3962.09	0.10791	0.0944	0.07702			3961.8	0.01008	0.02746	0.06285			3961.8	0.03776	0.0285	0.02086
3960.66	0.10792	0.09441	0.07702			3960.37	0.01008	0.02747	0.06285			3960.37	0.03777	0.02851	0.02086
3959.23	0.10793	0.09442	0.07703			3958.94	0.01006	0.02748	0.06285			3958.94	0.03778	0.02851	0.02086
3957.8	0.10794	0.09444	0.07704			3957.51	0.01004	0.02748	0.06285			3957.51	0.03779	0.02851	0.02086
3956.38	0.10795	0.09446	0.07704			3956.09	0.01003	0.02746	0.06284			3956.09	0.0378	0.02851	0.02086
3954.95	0.10796	0.09448	0.07705			3954.66	0.01002	0.02745	0.06284			3954.66	0.03781	0.02851	0.02086
3953.52	0.10798	0.09449	0.07706			3953.23	0.01004	0.02745	0.06284			3953.23	0.03782	0.02851	0.02086
3952.09	0.10799	0.09451	0.07707			3951.8	0.01007	0.02745	0.06283			3951.8	0.03783	0.02851	0.02086
3950.67	0.10799	0.09452	0.07707			3950.37	0.01011	0.02745	0.06282			3950.37	0.03784	0.02851	0.02086
3949.24	0.108	0.09453	0.07707			3948.95	0.01015	0.02745	0.06282			3948.95	0.03785	0.02851	0.02086
3947.81	0.10801	0.09454	0.07708			3947.52	0.01018	0.02745	0.06282			3947.52	0.03786	0.02851	0.02086
3946.38	0.10802	0.09455	0.07708			3946.09	0.01019	0.02743	0.06282			3946.09	0.03787	0.02851	0.02086
3944.95	0.10803	0.09456	0.07709			3944.66	0.01017	0.02742	0.06281			3944.66	0.03788	0.02852	0.02086
3943.53	0.10804	0.09458	0.0771			3943.24	0.01014	0.02742	0.06281			3943.24	0.03789	0.02852	0.02086
3942.1	0.10805	0.09459	0.0771			3941.81	0.0101	0.02744	0.06281			3941.81	0.03791	0.02853	0.02086
3940.67	0.10806	0.0946	0.07711			3940.38	0.01008	0.02744	0.06281			3940.38	0.03792	0.02853	0.02086
3939.24	0.10806	0.09461	0.07711			3938.95	0.01007	0.02742	0.06281			3938.95	0.03793	0.02854	0.02086
3937.82	0.10807	0.09462	0.07712			3937.53	0.01008	0.0274	0.06281			3937.53	0.03794	0.02855	0.02086
3936.39	0.10808	0.09463	0.07712			3936.1	0.01011	0.02741	0.0628			3936.1	0.03794	0.02855	0.02087
3934.96	0.10808	0.09464	0.07712			3934.67	0.01013	0.02742	0.06279			3934.67	0.03795	0.02856	0.02087
3933.53	0.10809	0.09465	0.07713			3933.24	0.01015	0.02742	0.06278			3933.24	0.03796	0.02857	0.02087
3932.1	0.1081	0.09467	0.07714			3931.82	0.01015	0.02739	0.06278			3931.82	0.03797	0.02858	0.02087
3930.68	0.10812	0.09469	0.07715			3930.39	0.01014	0.02737	0.06278			3930.39	0.03798	0.02859	0.02087
3929.25	0.10813	0.09471	0.07716			3928.96	0.01012	0.02737	0.06278			3928.96	0.03799	0.0286	0.02086
3927.82	0.10814	0.09473	0.07717			3927.53	0.01011	0.0274	0.06278			3927.53	0.038	0.02861	0.02086
3926.39	0.10815	0.09474	0.07717			3926.1	0.01011	0.02743	0.06278			3926.1	0.038	0.02862	0.02086
3924.97	0.10816	0.09475	0.07717			3924.68	0.01011	0.02743	0.06277			3924.68	0.038	0.02862	0.02086
3923.54	0.10816	0.09475	0.07717			3923.25	0.01013	0.02744	0.06277			3923.25	0.038	0.02862	0.02085
3922.11	0.10815	0.09474	0.07717			3921.82	0.01016	0.02743	0.06277			3921.82	0.038	0.02862	0.02085
3920.68	0.10815	0.09473	0.07716			3920.39	0.01019	0.02742	0.06276			3920.39	0.038	0.02862	0.02084
3919.25	0.10814	0.09472	0.07716			3918.97	0.01021	0.0274	0.06276			3918.97	0.03799	0.02861	0.02083
3917.83	0.10815	0.09473	0.07716			3917.54	0.01021	0.02738	0.06275			3917.54	0.03798	0.0286	0.02083
3916.4	0.10816	0.09474	0.07717			3916.11	0.01018	0.02737	0.06275			3916.11	0.03798	0.02858	0.02081
3914.97	0.10818	0.09478	0.07718			3914.68	0.01015	0.02736	0.06276			3914.68	0.03798	0.02857	0.0208
3913.54	0.10821	0.09481	0.0772			3913.26	0.01011	0.02735	0.06276			3913.26	0.03799	0.02856	0.02079
3912.12	0.10823	0.09485	0.07722			3911.83	0.0101	0.02735	0.06276			3911.83	0.03799	0.02854	0.02077
3910.69	0.10825	0.09488	0.07724			3910.4	0.01011	0.02739	0.06276			3910.4	0.038	0.02853	0.02076
3909.26	0.10827	0.0949	0.07725			3908.97	0.01015	0.02742	0.06276			3908.97	0.038	0.02852	0.02075
3907.83	0.10828	0.09492	0.07726			3907.54	0.01021	0.02741	0.06275			3907.54	0.038	0.0285	0.02074
3906.4	0.1083	0.09494	0.07727			3906.12	0.01028	0.02735	0.06273			3906.12	0.038	0.02849	0.02074
3904.98	0.10831	0.09496	0.07728			3904.69	0.01032	0.0273	0.0627			3904.69	0.038	0.02848	0.02074
3903.55	0.10832	0.09498	0.07728			3903.26	0.01033	0.0273	0.06268			3903.26	0.03801	0.02847	0.02073
3902.12	0.10833	0.09499	0.07729			3901.83	0.0103	0.02734	0.06267			3901.83	0.03802	0.02847	0.02073
3900.69	0.10834	0.095	0.0773			3900.41	0.01024	0.02734	0.06268			3900.41	0.03804	0.02847	0.02072
3899.27	0.10835	0.09502	0.0773			3898.98	0.01018	0.0273	0.06269			3898.98	0.03806	0.02847	0.02071
3897.84	0.10836	0.09503	0.07731			3897.55	0.01014	0.02727	0.06271			3897.55	0.03808	0.02848	0.0207
3896.41	0.10837	0.09505	0.07732			3896.12	0.01014	0.02725	0.06272			3896.12	0.0381	0.02849	0.02069
3894.98	0.10838	0.09506	0.07733			3894.7	0.01016	0.0272	0.06273			3894.7	0.03812	0.0285	0.02068
3893.55	0.10838	0.09506	0.07733			3893.27	0.01019	0.02714	0.06272			3893.27	0.03813	0.02851	0.02068
3892.13	0.10837	0.09504	0.07732			3891.84	0.01022	0.02712	0.06271			3891.84	0.03814	0.02851	0.02067
3890.7	0.10836	0.09502	0.0773			3890.41	0.01023	0.02716	0.0627			3890.41	0.03816	0.02852	0.02066
3889.27	0.10834	0.09499	0.07729			3888.98	0.01024	0.02719	0.06271			3888.98	0.03816	0.02852	0.02066
3887.84	0.10832	0.09496	0.07727			3887.56	0.01024	0.02719	0.0627			3887.56	0.03816	0.02852	0.02066
3886.42	0.10831	0.09495	0.07726			3886.13	0.01025	0.02719	0.06269			3886.13	0.03816	0.02852	0.02067
3884.99	0.10832	0.09496	0.07727			3884.7	0.01026	0.02719	0.06268			3884.7	0.03817	0.02852	0.02066
3883.56	0.10834	0.09498	0.07728			3883.27	0.01028	0.02717	0.06268			3883.27	0.0382	0.02853	0.02064
3882.13	0.10835	0.09501	0.0773			3881.85	0.01029	0.02714	0.06268			3881.85	0.03822	0.02852	0.02062
3880.7	0.10837	0.09504	0.07731			3880.42	0.01031	0.02713	0.06268			3880.42	0.03824	0.02852	0.0206
3879.28	0.10839	0.09507	0.07732			3878.99	0.01032	0.02713	0.06269			3878.99	0.03826	0.02852	0.02058
3877.85	0.1084	0.09509	0.07733			3877.56	0.01034	0.02714	0.0627			3877.56	0.03827	0.02852	0.02057
3876.42	0.10841	0.0951	0.07734			3876.14	0.01036	0.02713	0.0627			3876.14	0.03827	0.02851	0.02056
3874.99	0.10842	0.09511	0.07734			3874.71	0.01038	0.02711	0.06269			3874.71	0.03827	0.0285	0.02056
3873.57	0.10841	0.09511	0.07733			3873.28	0.01039	0.02713	0.06268			3873.28	0.03826	0.02848	0.02056
3872.14	0.1084	0.09508	0.07732			3871.85	0.01039	0.02719	0.06266			3871.85	0.03824	0.02847	0.02056
3870.71	0.10837	0.09504	0.0773			3870.43	0.01037	0.02722	0.06264			3870.43	0.03823	0.02846	0.02055
3869.28	0.10837	0.09504	0.07729			3869	0.01035	0.02714	0.06264			3869	0.03823	0.02845	0.02054
3867.85	0.10839	0.09508	0.07731			3867.57	0.01033	0.02702	0.06265			3867.57	0.03822	0.02844	0.02053
3866.43	0.10843	0.09514	0.07735			3866.14	0.01032	0.02695	0.06266			3866.14	0.03821	0.02843	0.02052
3865	0.10847	0.0952	0.07738			3864.71	0.01033	0.02699	0.06266			3864.71	0.03819	0.02842	0.02052
3863.57	0.1085	0.09524	0.0774			3863.29	0.01035	0.02709	0.06266			3863.29	0.03818	0.02841	0.02052
3862.14	0.10852	0.09528	0.07742			3861.86	0.0104	0.02718	0.06267			3861.86	0.03816	0.0284	0.02052
3860.72	0.10853	0.09529	0.07743			3860.43	0.01049	0.02723	0.06269			3860.43	0.03814	0.0284	0.02052
3859.29	0.10853	0.09528	0.07742			3859	0.0106	0.02724	0.06269			3859	0.03812	0.02839	0.02053
3857.86	0.10851	0.09526	0.07741			3857.58	0.01067	0.02723	0.06268			3857.58	0.0381	0.02838	0.02055
3856.43	0.10849	0.09523	0.07739			3856.15	0.01065	0.02725	0.06264			3856.15	0.03807	0.02837	0.02058
3855	0.10848	0.09521	0.07738			3854.72	0.01053	0.02726	0.06258			3854.72	0.03804	0.02837	0.02061
3853.58	0.10847	0.0952	0.07737			3853.29	0.01035	0.02722	0.06252			3853.29	0.03804	0.02838	0.02063
3852.15	0.10848	0.09522	0.07738			3851.87	0.01019	0.02716	0.06255			3851.87	0.03806	0.02839	0.02063
3850.72	0.10849	0.09524	0.07739			3850.44	0.0101	0.02715	0.06263			3850.44	0.0381	0.02841	0.02062
3849.29	0.10851	0.09525	0.0774			3849.01	0.01011	0.02721	0.06267			3849.01	0.03814	0.02843	0.02062
3847.87	0.10851	0.09527	0.07741			3847.58	0.0102	0.02726	0.06269			3847.58	0.03818	0.02845	0.02062
3846.44	0.10852	0.09527	0.07741			3846.15	0.01032	0.02724	0.06269			3846.15	0.03822	0.02848	0.02062
3845.01	0.10852	0.09527	0.0774			3844.73	0.01041	0.02714	0.06268			3844.73	0.03825	0.0285	0.02062
3843.58	0.10851	0.09526	0.07739			3843.3	0.01045	0.02701	0.06266			3843.3	0.03828	0.02852	0.02063
3842.15	0.10848	0.09522	0.07737			3841.87	0.01044	0.02691	0.06264			3841.87	0.0383	0.02854	0.02065
3840.73	0.10844	0.09516	0.07734			3840.44	0.01039	0.02694	0.06262			3840.44	0.03832	0.02856	0.02066
3839.3	0.1084	0.09509	0.07729			3839.02	0.01031	0.02708	0.06259			3839.02	0.03834	0.02857	0.02066
3837.87	0.10835	0.09503	0.07726			3837.59	0.01024	0.02719	0.06258			3837.59	0.03836	0.02859	0.02067
3836.44	0.10834	0.09502	0.07725			3836.16	0.01018	0.02718	0.06259			3836.16	0.03839	0.02861	0.02066
3835.02	0.10836	0.09505	0.07726			3834.73	0.01017	0.0271	0.06262			3834.73	0.03841	0.02862	0.02066
3833.59	0.10839	0.09509	0.07728			3833.31	0.01019	0.02704	0.06264			3833.31	0.03842	0.02864	0.02066
3832.16	0.1084	0.09512	0.0773			3831.88	0.01023	0.02705	0.06265			3831.88	0.03843	0.02865	0.02067
3830.73	0.10841	0.09513	0.0773			3830.45	0.01027	0.02705	0.06266			3830.45	0.03843	0.02866	0.02067
3829.3	0.10841	0.09513	0.0773			3829.02	0.01029	0.02701	0.06267			3829.02	0.03843	0.02866	0.02067
3827.88	0.1084	0.09512	0.07729			3827.59	0.01032	0.02697	0.06267			3827.59	0.03843	0.02867	0.02068
3826.45	0.10838	0.09509	0.07727			3826.17	0.01035	0.027	0.06267			3826.17	0.03842	0.02867	0.02069
3825.02	0.10836	0.09505	0.07725			3824.74	0.01036	0.02707	0.06266			3824.74	0.0384	0.02867	0.02071
3823.59	0.10833	0.09501	0.07723			3823.31	0.01036	0.02713	0.06264			3823.31	0.03838	0.02867	0.02074
3822.17	0.10831	0.09498	0.07721			3821.88	0.01032	0.02713	0.06261			3821.88	0.03836	0.02867	0.02076
3820.74	0.1083	0.09497	0.0772			3820.46	0.01026	0.02709	0.06259			3820.46	0.03835	0.02867	0.02077
3819.31	0.1083	0.09496	0.07719			3819.03	0.0102	0.02709	0.0626			3819.03	0.03836	0.02868	0.02077
3817.88	0.1083	0.09496	0.07719			3817.6	0.01014	0.02714	0.06261			3817.6	0.03836	0.02868	0.02077
3816.45	0.1083	0.09497	0.0772			3816.17	0.01011	0.02715	0.06262			3816.17	0.03837	0.02869	0.02077
3815.03	0.10831	0.09498	0.0772			3814.75	0.01012	0.02711	0.06264			3814.75	0.03836	0.0287	0.02078
3813.6	0.10831	0.09499	0.0772			3813.32	0.01016	0.02711	0.06266			3813.32	0.03836	0.0287	0.02079
3812.17	0.10831	0.095	0.0772			3811.89	0.01021	0.02713	0.06268			3811.89	0.03835	0.02871	0.02081
3810.74	0.10831	0.095	0.0772			3810.46	0.01026	0.02712	0.06268			3810.46	0.03834	0.02872	0.02083
3809.32	0.1083	0.09499	0.07719			3809.04	0.01028	0.02711	0.06267			3809.04	0.03834	0.02872	0.02085
3807.89	0.10828	0.09496	0.07717			3807.61	0.01029	0.02716	0.06265			3807.61	0.03833	0.02873	0.02087
3806.46	0.10826	0.09494	0.07715			3806.18	0.01028	0.02721	0.06264			3806.18	0.03832	0.02874	0.02089
3805.03	0.10824	0.09491	0.07713			3804.75	0.01025	0.02721	0.06264			3804.75	0.03832	0.02875	0.02091
3803.6	0.10822	0.09489	0.07712			3803.32	0.01022	0.0272	0.06263			3803.32	0.03832	0.02877	0.02094
3802.18	0.10821	0.09487	0.07711			3801.9	0.01019	0.02724	0.06261			3801.9	0.03831	0.02879	0.02097
3800.75	0.10821	0.09486	0.0771			3800.47	0.01016	0.02728	0.06261			3800.47	0.03831	0.02881	0.02101
3799.32	0.1082	0.09485	0.07709			3799.04	0.01013	0.02728	0.06263			3799.04	0.03832	0.02884	0.02103
3797.89	0.10818	0.09484	0.07708			3797.61	0.0101	0.02725	0.06265			3797.61	0.03832	0.02887	0.02107
3796.47	0.10817	0.09481	0.07707			3796.19	0.01009	0.02722	0.06266			3796.19	0.03833	0.0289	0.0211
3795.04	0.10815	0.09479	0.07705			3794.76	0.0101	0.02723	0.06267			3794.76	0.03833	0.02893	0.02114
3793.61	0.10813	0.09475	0.07703			3793.33	0.0101	0.02726	0.06267			3793.33	0.03833	0.02896	0.02117
3792.18	0.1081	0.09471	0.077			3791.9	0.0101	0.02727	0.06268			3791.9	0.03833	0.02899	0.02121
3790.75	0.10807	0.09467	0.07698			3790.48	0.01011	0.02726	0.06268			3790.48	0.03833	0.02902	0.02124
3789.33	0.10804	0.09463	0.07696			3789.05	0.01012	0.02727	0.06268			3789.05	0.03833	0.02904	0.02127
3787.9	0.10802	0.09459	0.07693			3787.62	0.01014	0.02734	0.06268			3787.62	0.03832	0.02906	0.0213
3786.47	0.10799	0.09456	0.07691			3786.19	0.01016	0.0274	0.06268			3786.19	0.03832	0.02908	0.02133
3785.04	0.10797	0.09453	0.0769			3784.76	0.01016	0.02738	0.06267			3784.76	0.03832	0.0291	0.02135
3783.62	0.10797	0.09453	0.07689			3783.34	0.01015	0.02734	0.06267			3783.34	0.03832	0.02911	0.02136
3782.19	0.10797	0.09454	0.07689			3781.91	0.01013	0.02733	0.06267			3781.91	0.03832	0.02912	0.02137
3780.76	0.10798	0.09456	0.0769			3780.48	0.0101	0.02734	0.06266			3780.48	0.03833	0.02912	0.02137
3779.33	0.10798	0.09457	0.0769			3779.05	0.01007	0.02733	0.06265			3779.05	0.03833	0.02913	0.02138
3777.9	0.10798	0.09458	0.0769			3777.63	0.01007	0.02733	0.06266			3777.63	0.03833	0.02913	0.02137
3776.48	0.10798	0.09458	0.0769			3776.2	0.01009	0.02733	0.06267			3776.2	0.03834	0.02912	0.02137
3775.05	0.10798	0.09458	0.0769			3774.77	0.01013	0.02731	0.06268			3774.77	0.03835	0.02912	0.02135
3773.62	0.10798	0.09458	0.07689			3773.34	0.01017	0.02727	0.06268			3773.34	0.03837	0.02911	0.02134
3772.19	0.10797	0.09458	0.07689			3771.92	0.01019	0.02724	0.06267			3771.92	0.03838	0.02909	0.02132
3770.77	0.10796	0.09457	0.07688			3770.49	0.0102	0.02725	0.06266			3770.49	0.03838	0.02908	0.02131
3769.34	0.10794	0.09455	0.07686			3769.06	0.01019	0.02727	0.06265			3769.06	0.03839	0.02906	0.02129
3767.91	0.10793	0.09453	0.07684			3767.63	0.01019	0.02727	0.06265			3767.63	0.0384	0.02903	0.02125
3766.48	0.10792	0.09453	0.07684			3766.2	0.01021	0.02723	0.06265			3766.2	0.03841	0.029	0.02121
3765.05	0.10794	0.09455	0.07685			3764.78	0.01024	0.02716	0.06266			3764.78	0.03843	0.02897	0.02115
3763.63	0.10795	0.09459	0.07686			3763.35	0.01028	0.02712	0.06266			3763.35	0.03845	0.02894	0.02109
3762.2	0.10798	0.09463	0.07688			3761.92	0.01032	0.02714	0.06266			3761.92	0.03846	0.0289	0.02104
3760.77	0.10801	0.09469	0.07691			3760.49	0.01035	0.02716	0.06265			3760.49	0.03847	0.02887	0.02098
3759.34	0.10805	0.09476	0.07694			3759.07	0.01038	0.02709	0.06264			3759.07	0.03848	0.02883	0.02093
3757.92	0.1081	0.09484	0.07697			3757.64	0.01043	0.02698	0.06264			3757.64	0.0385	0.02879	0.02087
3756.49	0.10813	0.0949	0.077			3756.21	0.01048	0.02695	0.06264			3756.21	0.03851	0.02875	0.02081
3755.06	0.10815	0.09494	0.07701			3754.78	0.01052	0.02702	0.06263			3754.78	0.03852	0.02871	0.02076
3753.63	0.10816	0.09496	0.07702			3753.36	0.01054	0.02709	0.0626			3753.36	0.03852	0.02868	0.02071
3752.2	0.10817	0.09498	0.07703			3751.93	0.01055	0.02711	0.06256			3751.93	0.03852	0.02864	0.02067
3750.78	0.10819	0.09501	0.07704			3750.5	0.01056	0.02705	0.06252			3750.5	0.03854	0.02862	0.02063
3749.35	0.10821	0.09506	0.07706			3749.07	0.01059	0.02694	0.06253			3749.07	0.03856	0.0286	0.02059
3747.92	0.10824	0.09511	0.07708			3747.65	0.01061	0.02685	0.06255			3747.65	0.03857	0.0286	0.02057
3746.49	0.10826	0.09514	0.0771			3746.22	0.0106	0.02683	0.06255			3746.22	0.03858	0.0286	0.02057
3745.07	0.10827	0.09516	0.0771			3744.79	0.01055	0.02688	0.06254			3744.79	0.03859	0.02861	0.02058
3743.64	0.10826	0.09515	0.07709			3743.36	0.01048	0.02694	0.06255			3743.36	0.0386	0.02863	0.02059
3742.21	0.10824	0.09513	0.07708			3741.93	0.01043	0.02692	0.06259			3741.93	0.03863	0.02866	0.02061
3740.78	0.10821	0.09509	0.07705			3740.51	0.01042	0.02685	0.06261			3740.51	0.03865	0.02869	0.02064
3739.35	0.10818	0.09504	0.07702			3739.08	0.01045	0.02679	0.06261			3739.08	0.03866	0.02873	0.02068
3737.93	0.10813	0.09498	0.07698			3737.65	0.0105	0.02682	0.06258			3737.65	0.03866	0.02876	0.02073
3736.5	0.10808	0.0949	0.07694			3736.22	0.0105	0.02689	0.06254			3736.22	0.03865	0.0288	0.02079
3735.07	0.10802	0.09483	0.07689			3734.8	0.01045	0.02691	0.06252			3734.8	0.03864	0.02883	0.02084
3733.64	0.10798	0.09476	0.07685			3733.37	0.01038	0.02688	0.06254			3733.37	0.03864	0.02887	0.02088
3732.22	0.10794	0.09471	0.07681			3731.94	0.01034	0.02689	0.06259			3731.94	0.03865	0.0289	0.02091
3730.79	0.10789	0.09465	0.07678			3730.51	0.01035	0.02702	0.06263			3730.51	0.03865	0.02894	0.02095
3729.36	0.10784	0.09458	0.07673			3729.09	0.0104	0.02717	0.06265			3729.09	0.03864	0.02897	0.02099
3727.93	0.10779	0.09452	0.07669			3727.66	0.01046	0.02722	0.06265			3727.66	0.03863	0.029	0.02103
3726.5	0.10776	0.09448	0.07666			3726.23	0.01051	0.02713	0.06265			3726.23	0.03861	0.02903	0.02108
3725.08	0.10774	0.09445	0.07664			3724.8	0.01052	0.02701	0.06264			3724.8	0.03859	0.02905	0.02112
3723.65	0.1077	0.09442	0.07661			3723.37	0.01049	0.02696	0.06264			3723.37	0.03857	0.02907	0.02116
3722.22	0.10766	0.09437	0.07657			3721.95	0.01044	0.02701	0.06264			3721.95	0.03855	0.02908	0.02119
3720.79	0.10762	0.09431	0.07653			3720.52	0.01041	0.02712	0.06266			3720.52	0.03854	0.0291	0.02122
3719.37	0.10758	0.09426	0.0765			3719.09	0.01042	0.02723	0.06267			3719.09	0.03853	0.02911	0.02123
3717.94	0.10755	0.09424	0.07648			3717.66	0.01046	0.02727	0.06268			3717.66	0.03852	0.02912	0.02124
3716.51	0.10754	0.09423	0.07646			3716.24	0.01051	0.02723	0.06268			3716.24	0.03852	0.02913	0.02125
3715.08	0.10753	0.09423	0.07645			3714.81	0.01053	0.02715	0.06267			3714.81	0.03851	0.02914	0.02128
3713.65	0.10751	0.09422	0.07644			3713.38	0.01051	0.02711	0.06266			3713.38	0.0385	0.02915	0.02131
3712.23	0.10749	0.0942	0.07642			3711.95	0.01044	0.02712	0.06263			3711.95	0.03849	0.02917	0.02134
3710.8	0.10745	0.09416	0.07639			3710.53	0.01036	0.02716	0.06263			3710.53	0.03849	0.02918	0.02137
3709.37	0.10741	0.09411	0.07635			3709.1	0.01029	0.02719	0.06265			3709.1	0.0385	0.0292	0.02139
3707.94	0.10737	0.09406	0.07631			3707.67	0.01027	0.02722	0.06267			3707.67	0.03852	0.02922	0.0214
3706.52	0.10733	0.09402	0.07628			3706.24	0.01028	0.02724	0.06269			3706.24	0.03853	0.02924	0.02142
3705.09	0.1073	0.09398	0.07625			3704.81	0.01031	0.02721	0.0627			3704.81	0.03853	0.02926	0.02145
3703.66	0.10727	0.09396	0.07623			3703.39	0.01032	0.02713	0.0627			3703.39	0.03853	0.02929	0.02148
3702.23	0.10725	0.09394	0.0762			3701.96	0.0103	0.02702	0.0627			3701.96	0.03854	0.02931	0.02151
3700.8	0.10722	0.09392	0.07618			3700.53	0.01026	0.02695	0.0627			3700.53	0.03856	0.02933	0.02152
3699.38	0.10718	0.09388	0.07614			3699.1	0.01023	0.02697	0.06271			3699.1	0.03859	0.02935	0.02153
3697.95	0.10713	0.09383	0.0761			3697.68	0.01022	0.02704	0.06272			3697.68	0.03862	0.02937	0.02154
3696.52	0.10708	0.09377	0.07606			3696.25	0.01024	0.0271	0.06273			3696.25	0.03864	0.02939	0.02155
3695.09	0.10702	0.0937	0.07601			3694.82	0.01027	0.02712	0.06273			3694.82	0.03865	0.0294	0.02156
3693.67	0.10697	0.09365	0.07597			3693.39	0.01028	0.02708	0.06273			3693.39	0.03865	0.0294	0.02158
3692.24	0.10692	0.0936	0.07593			3691.97	0.01024	0.027	0.06271			3691.97	0.03865	0.0294	0.02159
3690.81	0.10688	0.09356	0.07589			3690.54	0.01016	0.02688	0.06269			3690.54	0.03865	0.0294	0.0216
3689.38	0.10683	0.09353	0.07586			3689.11	0.01009	0.02678	0.06268			3689.11	0.03865	0.02938	0.02159
3687.95	0.10679	0.09348	0.07581			3687.68	0.01004	0.02679	0.06271			3687.68	0.03866	0.02937	0.02156
3686.53	0.10673	0.09344	0.07577			3686.26	0.01006	0.02687	0.06275			3686.26	0.03867	0.02934	0.02153
3685.1	0.10669	0.0934	0.07573			3684.83	0.01014	0.0269	0.06279			3684.83	0.03867	0.02932	0.0215
3683.67	0.10663	0.09337	0.07568			3683.4	0.01024	0.02685	0.06281			3683.4	0.03866	0.02929	0.02148
3682.24	0.10658	0.09332	0.07563			3681.97	0.01035	0.02678	0.06282			3681.97	0.03864	0.02926	0.02146
3680.82	0.10651	0.09327	0.07557			3680.54	0.01043	0.02675	0.06283			3680.54	0.03862	0.02923	0.02144
3679.39	0.10644	0.09319	0.07551			3679.12	0.01046	0.02674	0.06283			3679.12	0.0386	0.0292	0.02141
3677.96	0.10636	0.09311	0.07544			3677.69	0.01045	0.02673	0.06282			3677.69	0.03858	0.02917	0.02138
3676.53	0.10627	0.09301	0.07536			3676.26	0.01042	0.02675	0.0628			3676.26	0.03857	0.02915	0.02135
3675.1	0.10618	0.09291	0.07528			3674.83	0.01038	0.02682	0.06281			3674.83	0.03856	0.02914	0.02132
3673.68	0.10609	0.09281	0.0752			3673.41	0.01034	0.02688	0.06284			3673.41	0.03856	0.02913	0.02129
3672.25	0.10601	0.09273	0.07513			3671.98	0.0103	0.0269	0.06287			3671.98	0.03855	0.02912	0.02127
3670.82	0.10593	0.09265	0.07507			3670.55	0.01028	0.02686	0.06289			3670.55	0.03853	0.02912	0.02126
3669.39	0.10585	0.09256	0.07499			3669.12	0.01027	0.02683	0.06291			3669.12	0.03852	0.02912	0.02125
3667.97	0.10576	0.09245	0.07491			3667.7	0.01027	0.02685	0.06294			3667.7	0.03851	0.02913	0.02124
3666.54	0.10566	0.09234	0.07483			3666.27	0.01027	0.02686	0.06297			3666.27	0.03851	0.02913	0.02123
3665.11	0.10557	0.09223	0.07475			3664.84	0.01028	0.02681	0.06299			3664.84	0.03851	0.02913	0.02123
3663.68	0.10548	0.09213	0.07467			3663.41	0.01031	0.02675	0.06301			3663.41	0.03849	0.02913	0.02124
3662.25	0.10539	0.09204	0.07459			3661.98	0.01033	0.02674	0.06302			3661.98	0.03847	0.02912	0.02125
3660.83	0.1053	0.09194	0.07451			3660.56	0.01036	0.0268	0.06303			3660.56	0.03845	0.02911	0.02126
3659.4	0.10521	0.09186	0.07443			3659.13	0.01039	0.02683	0.06304			3659.13	0.03843	0.0291	0.02126
3657.97	0.10513	0.09179	0.07436			3657.7	0.01044	0.02685	0.06305			3657.7	0.03841	0.02908	0.02125
3656.54	0.10505	0.09172	0.07429			3656.27	0.01051	0.02691	0.06307			3656.27	0.03839	0.02906	0.02124
3655.12	0.10497	0.09165	0.07422			3654.85	0.01057	0.02698	0.06309			3654.85	0.03837	0.02903	0.02122
3653.69	0.10489	0.09157	0.07414			3653.42	0.01061	0.02702	0.0631			3653.42	0.03834	0.02899	0.0212
3652.26	0.10481	0.0915	0.07407			3651.99	0.01063	0.02702	0.0631			3651.99	0.03829	0.02895	0.02119
3650.83	0.10473	0.09142	0.074			3650.56	0.01062	0.02703	0.06309			3650.56	0.03824	0.02891	0.02117
3649.4	0.10464	0.09133	0.07392			3649.14	0.01061	0.02705	0.0631			3649.14	0.03818	0.02886	0.02115
3647.98	0.10455	0.09122	0.07384			3647.71	0.01062	0.02709	0.06314			3647.71	0.03814	0.02881	0.0211
3646.55	0.10446	0.09111	0.07376			3646.28	0.01067	0.02712	0.06319			3646.28	0.0381	0.02877	0.02105
3645.12	0.10436	0.091	0.07368			3644.85	0.01075	0.02713	0.06322			3644.85	0.03806	0.02872	0.02099
3643.69	0.10427	0.09089	0.0736			3643.42	0.01085	0.02712	0.06325			3643.42	0.03801	0.02868	0.02093
3642.27	0.10417	0.09078	0.07351			3642	0.01095	0.0271	0.06327			3642	0.03797	0.02863	0.02087
3640.84	0.10408	0.09067	0.07343			3640.57	0.01103	0.02709	0.06329			3640.57	0.03792	0.02859	0.02082
3639.41	0.10398	0.09055	0.07334			3639.14	0.01109	0.02711	0.06331			3639.14	0.03788	0.02855	0.02077
3637.98	0.10388	0.09043	0.07326			3637.71	0.01114	0.02715	0.06333			3637.71	0.03784	0.02852	0.02072
3636.55	0.10379	0.0903	0.07317			3636.29	0.0112	0.02723	0.06334			3636.29	0.0378	0.02848	0.02068
3635.13	0.10369	0.09018	0.07309			3634.86	0.01128	0.02731	0.06336			3634.86	0.03777	0.02844	0.02064
3633.7	0.10361	0.09007	0.07301			3633.43	0.01137	0.02734	0.06338			3633.43	0.03774	0.02841	0.0206
3632.27	0.10353	0.08997	0.07294			3632	0.01144	0.02733	0.0634			3632	0.0377	0.02837	0.02056
3630.84	0.10345	0.08989	0.07288			3630.58	0.01146	0.02732	0.06341			3630.58	0.03767	0.02833	0.02054
3629.42	0.10338	0.08982	0.07281			3629.15	0.01144	0.02733	0.06343			3629.15	0.03764	0.0283	0.02051
3627.99	0.1033	0.08973	0.07274			3627.72	0.01139	0.02734	0.06346			3627.72	0.03762	0.02826	0.02047
3626.56	0.10322	0.08964	0.07267			3626.29	0.01137	0.02734	0.06349			3626.29	0.03761	0.02822	0.02042
3625.13	0.10314	0.08955	0.0726			3624.87	0.01138	0.02734	0.06351			3624.87	0.0376	0.02819	0.02037
3623.7	0.10306	0.08946	0.07253			3623.44	0.01143	0.02733	0.06353			3623.44	0.03758	0.02815	0.02033
3622.28	0.10298	0.08936	0.07246			3622.01	0.01152	0.02731	0.06355			3622.01	0.03755	0.02812	0.0203
3620.85	0.10291	0.08926	0.07239			3620.58	0.01161	0.02728	0.06357			3620.58	0.03752	0.02808	0.02028
3619.42	0.10283	0.08916	0.07232			3619.15	0.01169	0.02725	0.06359			3619.15	0.03749	0.02805	0.02025
3617.99	0.10275	0.08905	0.07225			3617.73	0.01176	0.02722	0.06362			3617.73	0.03746	0.02801	0.02022
3616.57	0.10268	0.08895	0.07219			3616.3	0.01184	0.02724	0.06364			3616.3	0.03744	0.02798	0.02017
3615.14	0.1026	0.08885	0.07213			3614.87	0.01192	0.02733	0.06366			3614.87	0.03742	0.02795	0.02012
3613.71	0.10253	0.08875	0.07207			3613.44	0.012	0.02742	0.06369			3613.44	0.0374	0.02792	0.02008
3612.28	0.10246	0.08866	0.07201			3612.02	0.01206	0.02747	0.06371			3612.02	0.03737	0.02789	0.02004
3610.85	0.1024	0.08857	0.07195			3610.59	0.01208	0.02746	0.06373			3610.59	0.03734	0.02787	0.02001
3609.43	0.10233	0.08849	0.07189			3609.16	0.01206	0.02741	0.06375			3609.16	0.0373	0.02785	0.01999
3608	0.10227	0.0884	0.07183			3607.73	0.01202	0.02738	0.06377			3607.73	0.03728	0.02783	0.01997
3606.57	0.1022	0.0883	0.07178			3606.31	0.01197	0.02742	0.06379			3606.31	0.03726	0.02782	0.01995
3605.14	0.10214	0.08821	0.07172			3604.88	0.01194	0.02751	0.06381			3604.88	0.03724	0.02781	0.01994
3603.72	0.10208	0.08813	0.07167			3603.45	0.01193	0.02756	0.06383			3603.45	0.03722	0.0278	0.01993
3602.29	0.10202	0.08804	0.07162			3602.02	0.01195	0.02753	0.06385			3602.02	0.03719	0.02778	0.01993
3600.86	0.10196	0.08797	0.07157			3600.59	0.012	0.02748	0.06387			3600.59	0.03716	0.02777	0.01994
3599.43	0.10191	0.08789	0.07152			3599.17	0.01206	0.02747	0.06389			3599.17	0.03714	0.02776	0.01994
3598	0.10185	0.08782	0.07147			3597.74	0.01212	0.02751	0.06391			3597.74	0.03711	0.02775	0.01994
3596.58	0.1018	0.08774	0.07142			3596.31	0.01218	0.02755	0.06393			3596.31	0.03709	0.02774	0.01993
3595.15	0.10175	0.08767	0.07137			3594.88	0.01223	0.02759	0.06395			3594.88	0.03708	0.02773	0.01992
3593.72	0.10169	0.08761	0.07133			3593.46	0.01228	0.02762	0.06397			3593.46	0.03706	0.02772	0.0199
3592.29	0.10165	0.08754	0.07128			3592.03	0.01232	0.02763	0.06399			3592.03	0.03705	0.02771	0.01988
3590.87	0.1016	0.08748	0.07124			3590.6	0.01236	0.02761	0.06401			3590.6	0.03702	0.0277	0.01988
3589.44	0.10155	0.08741	0.0712			3589.17	0.01237	0.02758	0.06402			3589.17	0.03698	0.02768	0.01988
3588.01	0.1015	0.08735	0.07116			3587.75	0.01236	0.02759	0.06405			3587.75	0.03694	0.02767	0.01988
3586.58	0.10146	0.08729	0.07112			3586.32	0.01233	0.02761	0.06406			3586.32	0.03691	0.02765	0.01986
3585.15	0.10142	0.08723	0.07108			3584.89	0.01231	0.02765	0.06407			3584.89	0.03689	0.02762	0.01983
3583.73	0.10138	0.08717	0.07105			3583.46	0.01231	0.02766	0.06408			3583.46	0.03686	0.0276	0.0198
3582.3	0.10134	0.08711	0.07101			3582.03	0.01235	0.02766	0.0641			3582.03	0.03683	0.02757	0.01978
3580.87	0.1013	0.08706	0.07098			3580.61	0.01243	0.02765	0.06412			3580.61	0.03679	0.02754	0.01975
3579.44	0.10126	0.08701	0.07094			3579.18	0.01252	0.02765	0.06414			3579.18	0.03675	0.02751	0.01973
3578.02	0.10122	0.08696	0.0709			3577.75	0.01259	0.02765	0.06416			3577.75	0.03671	0.02748	0.01971
3576.59	0.10118	0.08691	0.07086			3576.32	0.01264	0.02767	0.06417			3576.32	0.03667	0.02744	0.01968
3575.16	0.10114	0.08686	0.07083			3574.9	0.01268	0.02771	0.06418			3574.9	0.03664	0.02741	0.01965
3573.73	0.1011	0.08681	0.07079			3573.47	0.01273	0.02778	0.0642			3573.47	0.03661	0.02738	0.01962
3572.3	0.10107	0.08677	0.07076			3572.04	0.0128	0.02783	0.06421			3572.04	0.03658	0.02734	0.01959
3570.88	0.10103	0.08673	0.07073			3570.61	0.0129	0.02785	0.06422			3570.61	0.03655	0.02731	0.01957
3569.45	0.101	0.08669	0.0707			3569.19	0.01299	0.02784	0.06424			3569.19	0.03651	0.02728	0.01955
3568.02	0.10097	0.08665	0.07067			3567.76	0.01306	0.02781	0.06427			3567.76	0.03647	0.02725	0.01953
3566.59	0.10093	0.08661	0.07064			3566.33	0.01309	0.02778	0.06429			3566.33	0.03644	0.02722	0.0195
3565.17	0.10091	0.08658	0.07062			3564.9	0.01307	0.02778	0.0643			3564.9	0.03642	0.02719	0.01946
3563.74	0.10088	0.08654	0.07059			3563.48	0.01303	0.02779	0.0643			3563.48	0.0364	0.02716	0.01942
3562.31	0.10086	0.08651	0.07057			3562.05	0.01299	0.02782	0.0643			3562.05	0.03638	0.02714	0.01939
3560.88	0.10083	0.08648	0.07055			3560.62	0.01299	0.02783	0.06431			3560.62	0.03636	0.02712	0.01936
3559.45	0.10081	0.08645	0.07053			3559.19	0.01303	0.02782	0.06432			3559.19	0.03634	0.02711	0.01933
3558.03	0.10079	0.08642	0.07051			3557.76	0.01308	0.02779	0.06433			3557.76	0.03632	0.02709	0.01931
3556.6	0.10077	0.08639	0.07049			3556.34	0.01314	0.02777	0.06434			3556.34	0.0363	0.02708	0.0193
3555.17	0.10075	0.08637	0.07048			3554.91	0.01318	0.02777	0.06435			3554.91	0.03629	0.02707	0.01928
3553.74	0.10073	0.08634	0.07046			3553.48	0.01322	0.02781	0.06436			3553.48	0.03627	0.02706	0.01926
3552.32	0.10072	0.08632	0.07045			3552.05	0.01326	0.02785	0.06437			3552.05	0.03626	0.02705	0.01924
3550.89	0.1007	0.0863	0.07044			3550.63	0.01329	0.02787	0.06438			3550.63	0.03625	0.02704	0.01922
3549.46	0.10069	0.08628	0.07043			3549.2	0.01333	0.02786	0.06439			3549.2	0.03623	0.02703	0.0192
3548.03	0.10067	0.08625	0.07041			3547.77	0.01335	0.02785	0.0644			3547.77	0.03621	0.02701	0.01919
3546.6	0.10065	0.08623	0.07039			3546.34	0.01336	0.02785	0.06441			3546.34	0.03619	0.027	0.01917
3545.18	0.10063	0.08621	0.07038			3544.92	0.01337	0.02785	0.06441			3544.92	0.03617	0.02698	0.01916
3543.75	0.10062	0.08619	0.07036			3543.49	0.01338	0.02785	0.06441			3543.49	0.03615	0.02696	0.01914
3542.32	0.1006	0.08617	0.07035			3542.06	0.0134	0.02784	0.06442			3542.06	0.03612	0.02693	0.01912
3540.89	0.10058	0.08615	0.07033			3540.63	0.01345	0.02785	0.06443			3540.63	0.03609	0.02691	0.01909
3539.47	0.10057	0.08613	0.07032			3539.2	0.0135	0.02788	0.06444			3539.2	0.03606	0.02688	0.01907
3538.04	0.10055	0.08611	0.0703			3537.78	0.01356	0.02791	0.06445			3537.78	0.03603	0.02685	0.01905
3536.61	0.10053	0.08609	0.07029			3536.35	0.01361	0.02793	0.06446			3536.35	0.03599	0.02682	0.01903
3535.18	0.10052	0.08607	0.07028			3534.92	0.01366	0.02794	0.06447			3534.92	0.03596	0.02678	0.01901
3533.75	0.1005	0.08605	0.07026			3533.49	0.01371	0.02796	0.06448			3533.49	0.03592	0.02675	0.01898
3532.33	0.10049	0.08603	0.07025			3532.07	0.01377	0.02798	0.06449			3532.07	0.03589	0.02672	0.01894
3530.9	0.10047	0.08601	0.07024			3530.64	0.01383	0.02801	0.0645			3530.64	0.03586	0.02669	0.01891
3529.47	0.10046	0.086	0.07022			3529.21	0.01389	0.02802	0.06451			3529.21	0.03583	0.02666	0.01889
3528.04	0.10045	0.08598	0.07021			3527.78	0.01393	0.02802	0.06452			3527.78	0.03579	0.02663	0.01886
3526.62	0.10043	0.08597	0.0702			3526.36	0.01396	0.02802	0.06452			3526.36	0.03576	0.02661	0.01884
3525.19	0.10042	0.08595	0.07019			3524.93	0.01397	0.02801	0.06452			3524.93	0.03574	0.02658	0.01881
3523.76	0.10041	0.08594	0.07018			3523.5	0.01398	0.028	0.06452			3523.5	0.03571	0.02656	0.01879
3522.33	0.1004	0.08593	0.07017			3522.07	0.01398	0.028	0.06453			3522.07	0.03569	0.02654	0.01877
3520.9	0.10039	0.08591	0.07017			3520.64	0.014	0.02801	0.06454			3520.64	0.03567	0.02653	0.01874
3519.48	0.10038	0.0859	0.07016			3519.22	0.01402	0.02802	0.06454			3519.22	0.03565	0.02651	0.01872
3518.05	0.10037	0.08589	0.07015			3517.79	0.01403	0.02801	0.06455			3517.79	0.03564	0.0265	0.01871
3516.62	0.10036	0.08588	0.07014			3516.36	0.01405	0.02801	0.06455			3516.36	0.03562	0.02648	0.01869
3515.19	0.10036	0.08586	0.07014			3514.93	0.01407	0.02802	0.06455			3514.93	0.03561	0.02647	0.01868
3513.77	0.10035	0.08585	0.07013			3513.51	0.0141	0.02804	0.06456			3513.51	0.0356	0.02646	0.01867
3512.34	0.10034	0.08584	0.07012			3512.08	0.01416	0.02806	0.06457			3512.08	0.03559	0.02645	0.01865
3510.91	0.10033	0.08583	0.07012			3510.65	0.01422	0.02808	0.06458			3510.65	0.03558	0.02644	0.01864
3509.48	0.10033	0.08582	0.07011			3509.22	0.01428	0.02808	0.06459			3509.22	0.03557	0.02643	0.01862
3508.05	0.10032	0.08581	0.07011			3507.8	0.01433	0.02808	0.0646			3507.8	0.03556	0.02642	0.01861
3506.63	0.10031	0.0858	0.0701			3506.37	0.01435	0.02808	0.0646			3506.37	0.03554	0.02641	0.0186
3505.2	0.1003	0.08579	0.0701			3504.94	0.01435	0.02808	0.0646			3504.94	0.03553	0.0264	0.01858
3503.77	0.1003	0.08578	0.07009			3503.51	0.01435	0.02808	0.0646			3503.51	0.03551	0.02639	0.01857
3502.34	0.10029	0.08578	0.07009			3502.09	0.01434	0.02808	0.0646			3502.09	0.0355	0.02638	0.01856
3500.92	0.10029	0.08577	0.07008			3500.66	0.01434	0.02807	0.0646			3500.66	0.03549	0.02637	0.01854
3499.49	0.10028	0.08576	0.07008			3499.23	0.01434	0.02807	0.06461			3499.23	0.03547	0.02636	0.01852
3498.06	0.10027	0.08575	0.07007			3497.8	0.01434	0.02808	0.06461			3497.8	0.03545	0.02634	0.01851
3496.63	0.10027	0.08574	0.07007			3496.37	0.01436	0.02809	0.06461			3496.37	0.03543	0.02633	0.01849
3495.2	0.10027	0.08574	0.07007			3494.95	0.0144	0.0281	0.06462			3494.95	0.03541	0.02632	0.01848
3493.78	0.10026	0.08573	0.07006			3493.52	0.01444	0.0281	0.06462			3493.52	0.03539	0.02631	0.01846
3492.35	0.10026	0.08572	0.07006			3492.09	0.01448	0.02811	0.06463			3492.09	0.03536	0.02629	0.01844
3490.92	0.10025	0.08572	0.07006			3490.66	0.01452	0.02813	0.06463			3490.66	0.03534	0.02628	0.01842
3489.49	0.10025	0.08571	0.07005			3489.24	0.01456	0.02815	0.06464			3489.24	0.03532	0.02626	0.01841
3488.07	0.10024	0.0857	0.07005			3487.81	0.0146	0.02817	0.06464			3487.81	0.0353	0.02624	0.01839
3486.64	0.10023	0.08569	0.07004			3486.38	0.01463	0.02817	0.06464			3486.38	0.03528	0.02623	0.01837
3485.21	0.10023	0.08568	0.07003			3484.95	0.01466	0.02818	0.06465			3484.95	0.03527	0.02621	0.01836
3483.78	0.10022	0.08568	0.07003			3483.53	0.01468	0.02819	0.06466			3483.53	0.03525	0.02619	0.01834
3482.35	0.10022	0.08567	0.07003			3482.1	0.01469	0.0282	0.06466			3482.1	0.03524	0.02618	0.01833
3480.93	0.10021	0.08566	0.07003			3480.67	0.0147	0.02821	0.06466			3480.67	0.03522	0.02616	0.01832
3479.5	0.10021	0.08566	0.07002			3479.24	0.01471	0.0282	0.06466			3479.24	0.03521	0.02615	0.0183
3478.07	0.10021	0.08565	0.07002			3477.81	0.01473	0.02819	0.06466			3477.81	0.0352	0.02613	0.01828
3476.64	0.10021	0.08565	0.07002			3476.39	0.01476	0.02817	0.06467			3476.39	0.03519	0.02611	0.01827
3475.22	0.1002	0.08564	0.07002			3474.96	0.01478	0.02816	0.06468			3474.96	0.03518	0.0261	0.01825
3473.79	0.1002	0.08564	0.07002			3473.53	0.0148	0.02816	0.06468			3473.53	0.03517	0.02608	0.01823
3472.36	0.1002	0.08563	0.07002			3472.1	0.01481	0.02816	0.06468			3472.1	0.03516	0.02607	0.01822
3470.93	0.10019	0.08563	0.07002			3470.68	0.01481	0.02816	0.06468			3470.68	0.03515	0.02605	0.0182
3469.5	0.10019	0.08562	0.07002			3469.25	0.01482	0.02816	0.06468			3469.25	0.03514	0.02604	0.01818
3468.08	0.10019	0.08561	0.07002			3467.82	0.01484	0.02818	0.06468			3467.82	0.03513	0.02602	0.01816
3466.65	0.10018	0.08561	0.07002			3466.39	0.01487	0.02819	0.06468			3466.39	0.03511	0.026	0.01814
3465.22	0.10018	0.0856	0.07002			3464.97	0.01491	0.02821	0.06469			3464.97	0.03509	0.02598	0.01812
3463.79	0.10017	0.0856	0.07002			3463.54	0.01494	0.02822	0.0647			3463.54	0.03507	0.02597	0.0181
3462.37	0.10017	0.08559	0.07002			3462.11	0.01497	0.02823	0.06471			3462.11	0.03505	0.02595	0.01808
3460.94	0.10017	0.08558	0.07002			3460.68	0.015	0.02825	0.06471			3460.68	0.03502	0.02593	0.01806
3459.51	0.10016	0.08558	0.07002			3459.25	0.01503	0.02827	0.06471			3459.25	0.035	0.02591	0.01803
3458.08	0.10015	0.08557	0.07003			3457.83	0.01506	0.0283	0.06472			3457.83	0.03498	0.02589	0.01801
3456.65	0.10015	0.08557	0.07003			3456.4	0.0151	0.02832	0.06472			3456.4	0.03495	0.02587	0.01799
3455.23	0.10014	0.08556	0.07003			3454.97	0.01513	0.02833	0.06473			3454.97	0.03493	0.02585	0.01797
3453.8	0.10014	0.08555	0.07004			3453.54	0.01515	0.02834	0.06473			3453.54	0.03491	0.02584	0.01796
3452.37	0.10013	0.08554	0.07004			3452.12	0.01517	0.02834	0.06473			3452.12	0.03489	0.02582	0.01794
3450.94	0.10013	0.08554	0.07004			3450.69	0.01519	0.02833	0.06474			3450.69	0.03488	0.02581	0.01793
3449.52	0.10013	0.08554	0.07004			3449.26	0.0152	0.02833	0.06474			3449.26	0.03487	0.0258	0.01792
3448.09	0.10013	0.08553	0.07005			3447.83	0.01522	0.02833	0.06474			3447.83	0.03486	0.0258	0.0179
3446.66	0.10013	0.08553	0.07005			3446.41	0.01524	0.02833	0.06474			3446.41	0.03485	0.02579	0.01789
3445.23	0.10013	0.08553	0.07004			3444.98	0.01528	0.02832	0.06475			3444.98	0.03484	0.02578	0.01788
3443.8	0.10013	0.08553	0.07004			3443.55	0.01531	0.0283	0.06475			3443.55	0.03484	0.02577	0.01787
3442.38	0.10013	0.08553	0.07004			3442.12	0.01533	0.02829	0.06475			3442.12	0.03483	0.02577	0.01786
3440.95	0.10013	0.08553	0.07004			3440.7	0.01533	0.02827	0.06475			3440.7	0.03483	0.02576	0.01785
3439.52	0.10013	0.08552	0.07003			3439.27	0.01533	0.02826	0.06474			3439.27	0.03483	0.02576	0.01784
3438.09	0.10013	0.08552	0.07003			3437.84	0.01533	0.02825	0.06474			3437.84	0.03483	0.02575	0.01784
3436.67	0.10013	0.08552	0.07003			3436.41	0.01533	0.02824	0.06473			3436.41	0.03482	0.02574	0.01783
3435.24	0.10013	0.08552	0.07003			3434.98	0.01534	0.02824	0.06473			3434.98	0.03482	0.02573	0.01782
3433.81	0.10013	0.08552	0.07003			3433.56	0.01537	0.02825	0.06474			3433.56	0.03481	0.02572	0.01781
3432.38	0.10013	0.08551	0.07003			3432.13	0.0154	0.02827	0.06474			3432.13	0.0348	0.02571	0.0178
3430.95	0.10013	0.08551	0.07003			3430.7	0.01542	0.02829	0.06474			3430.7	0.03478	0.02569	0.01778
3429.53	0.10013	0.08551	0.07003			3429.27	0.01545	0.0283	0.06475			3429.27	0.03477	0.02568	0.01777
3428.1	0.10013	0.08551	0.07003			3427.85	0.01548	0.02832	0.06475			3427.85	0.03475	0.02566	0.01776
3426.67	0.10013	0.0855	0.07003			3426.42	0.01551	0.02834	0.06476			3426.42	0.03473	0.02565	0.01774
3425.24	0.10013	0.0855	0.07004			3424.99	0.01554	0.02835	0.06476			3424.99	0.03471	0.02563	0.01773
3423.82	0.10013	0.0855	0.07004			3423.56	0.01557	0.02837	0.06476			3423.56	0.0347	0.02562	0.01772
3422.39	0.10012	0.0855	0.07004			3422.14	0.0156	0.02838	0.06476			3422.14	0.03468	0.02561	0.01771
3420.96	0.10012	0.0855	0.07004			3420.71	0.01562	0.02839	0.06476			3420.71	0.03466	0.0256	0.0177
3419.53	0.10012	0.08549	0.07004			3419.28	0.01564	0.02839	0.06476			3419.28	0.03465	0.02559	0.01768
3418.1	0.10012	0.08549	0.07004			3417.85	0.01564	0.02839	0.06476			3417.85	0.03464	0.02559	0.01767
3416.68	0.10013	0.08549	0.07004			3416.42	0.01565	0.02839	0.06476			3416.42	0.03464	0.02559	0.01766
3415.25	0.10013	0.0855	0.07003			3415	0.01565	0.0284	0.06476			3415	0.03463	0.02559	0.01765
3413.82	0.10013	0.0855	0.07003			3413.57	0.01566	0.0284	0.06476			3413.57	0.03463	0.02559	0.01764
3412.39	0.10013	0.0855	0.07003			3412.14	0.01568	0.02839	0.06476			3412.14	0.03463	0.02559	0.01763
3410.97	0.10014	0.0855	0.07003			3410.71	0.01571	0.02838	0.06475			3410.71	0.03463	0.02559	0.01762
3409.54	0.10014	0.0855	0.07002			3409.29	0.01573	0.02836	0.06476			3409.29	0.03463	0.02559	0.01761
3408.11	0.10015	0.08551	0.07002			3407.86	0.01575	0.02835	0.06476			3407.86	0.03464	0.0256	0.01761
3406.68	0.10015	0.08551	0.07001			3406.43	0.01577	0.02835	0.06476			3406.43	0.03464	0.0256	0.0176
3405.25	0.10015	0.08551	0.07001			3405	0.01578	0.02834	0.06476			3405	0.03465	0.0256	0.01759
3403.83	0.10015	0.08551	0.07001			3403.58	0.0158	0.02834	0.06476			3403.58	0.03465	0.0256	0.01758
3402.4	0.10016	0.08552	0.07001			3402.15	0.01584	0.02834	0.06475			3402.15	0.03465	0.0256	0.01757
3400.97	0.10016	0.08552	0.07001			3400.72	0.01587	0.02834	0.06475			3400.72	0.03465	0.02559	0.01756
3399.54	0.10016	0.08552	0.07001			3399.29	0.0159	0.02833	0.06475			3399.29	0.03465	0.02558	0.01755
3398.12	0.10016	0.08552	0.07001			3397.86	0.01592	0.02833	0.06475			3397.86	0.03465	0.02558	0.01754
3396.69	0.10017	0.08552	0.07001			3396.44	0.01594	0.02834	0.06475			3396.44	0.03464	0.02557	0.01753
3395.26	0.10017	0.08552	0.07001			3395.01	0.01594	0.02834	0.06475			3395.01	0.03464	0.02556	0.01753
3393.83	0.10017	0.08552	0.07001			3393.58	0.01594	0.02836	0.06475			3393.58	0.03463	0.02555	0.01752
3392.4	0.10017	0.08553	0.07001			3392.15	0.01594	0.02837	0.06475			3392.15	0.03462	0.02555	0.01752
3390.98	0.10018	0.08553	0.07001			3390.73	0.01594	0.02839	0.06475			3390.73	0.03462	0.02554	0.01752
3389.55	0.10018	0.08553	0.07002			3389.3	0.01593	0.02841	0.06475			3389.3	0.03461	0.02554	0.01752
3388.12	0.10018	0.08553	0.07002			3387.87	0.01592	0.02842	0.06476			3387.87	0.0346	0.02553	0.01752
3386.69	0.10018	0.08553	0.07002			3386.44	0.01591	0.02843	0.06476			3386.44	0.0346	0.02553	0.01752
3385.27	0.10019	0.08554	0.07003			3385.02	0.0159	0.02844	0.06476			3385.02	0.0346	0.02553	0.01752
3383.84	0.10019	0.08554	0.07003			3383.59	0.01589	0.02846	0.06476			3383.59	0.0346	0.02554	0.01753
3382.41	0.1002	0.08554	0.07003			3382.16	0.01588	0.02847	0.06476			3382.16	0.0346	0.02554	0.01753
3380.98	0.1002	0.08555	0.07004			3380.73	0.01588	0.02847	0.06475			3380.73	0.0346	0.02555	0.01754
3379.55	0.10021	0.08555	0.07005			3379.31	0.01587	0.02847	0.06475			3379.31	0.0346	0.02556	0.01755
3378.13	0.10022	0.08556	0.07005			3377.88	0.01586	0.02846	0.06475			3377.88	0.03461	0.02556	0.01756
3376.7	0.10022	0.08556	0.07006			3376.45	0.01586	0.02845	0.06475			3376.45	0.03462	0.02557	0.01757
3375.27	0.10023	0.08557	0.07006			3375.02	0.01586	0.02843	0.06474			3375.02	0.03463	0.02558	0.01758
3373.84	0.10024	0.08558	0.07007			3373.59	0.01587	0.02841	0.06474			3373.59	0.03464	0.02559	0.01759
3372.42	0.10024	0.08558	0.07008			3372.17	0.0159	0.0284	0.06474			3372.17	0.03465	0.02561	0.0176
3370.99	0.10025	0.08559	0.07009			3370.74	0.01594	0.0284	0.06473			3370.74	0.03467	0.02562	0.01761
3369.56	0.10026	0.0856	0.07009			3369.31	0.01598	0.0284	0.06473			3369.31	0.03468	0.02563	0.01762
3368.13	0.10027	0.0856	0.0701			3367.88	0.01601	0.0284	0.06472			3367.88	0.03469	0.02564	0.01763
3366.7	0.10027	0.08561	0.07011			3366.46	0.016	0.0284	0.06472			3366.46	0.0347	0.02565	0.01764
3365.28	0.10028	0.08562	0.07011			3365.03	0.01596	0.02841	0.06473			3365.03	0.03471	0.02566	0.01766
3363.85	0.10029	0.08562	0.07012			3363.6	0.01591	0.02842	0.06473			3363.6	0.03472	0.02567	0.01767
3362.42	0.10029	0.08563	0.07012			3362.17	0.01586	0.02844	0.06473			3362.17	0.03473	0.02568	0.01768
3360.99	0.1003	0.08564	0.07013			3360.75	0.01582	0.02845	0.06472			3360.75	0.03474	0.0257	0.0177
3359.57	0.10031	0.08564	0.07014			3359.32	0.01579	0.02846	0.06472			3359.32	0.03475	0.02571	0.01771
3358.14	0.10032	0.08565	0.07015			3357.89	0.01576	0.02847	0.06472			3357.89	0.03475	0.02572	0.01773
3356.71	0.10032	0.08566	0.07015			3356.46	0.01574	0.02847	0.06472			3356.46	0.03476	0.02573	0.01774
3355.28	0.10033	0.08567	0.07016			3355.03	0.01572	0.02847	0.06472			3355.03	0.03477	0.02574	0.01775
3353.85	0.10034	0.08567	0.07017			3353.61	0.01571	0.02846	0.06471			3353.61	0.03478	0.02576	0.01777
3352.43	0.10035	0.08568	0.07018			3352.18	0.0157	0.02846	0.0647			3352.18	0.03479	0.02577	0.01778
3351	0.10036	0.08569	0.07019			3350.75	0.01569	0.02845	0.0647			3350.75	0.03479	0.02579	0.0178
3349.57	0.10037	0.0857	0.0702			3349.32	0.01567	0.02844	0.06469			3349.32	0.03481	0.02581	0.01781
3348.14	0.10038	0.08571	0.07021			3347.9	0.01564	0.02844	0.0647			3347.9	0.03482	0.02583	0.01783
3346.72	0.10039	0.08572	0.07022			3346.47	0.01561	0.02843	0.06469			3346.47	0.03483	0.02584	0.01784
3345.29	0.1004	0.08573	0.07023			3345.04	0.01559	0.02843	0.06469			3345.04	0.03484	0.02586	0.01785
3343.86	0.10041	0.08574	0.07024			3343.61	0.01559	0.02842	0.06469			3343.61	0.03486	0.02588	0.01787
3342.43	0.10042	0.08575	0.07025			3342.19	0.01561	0.02841	0.06468			3342.19	0.03487	0.0259	0.01788
3341	0.10043	0.08576	0.07025			3340.76	0.01564	0.02841	0.06468			3340.76	0.03489	0.02592	0.0179
3339.58	0.10044	0.08577	0.07026			3339.33	0.01565	0.0284	0.06467			3339.33	0.0349	0.02594	0.01791
3338.15	0.10045	0.08578	0.07027			3337.9	0.01563	0.0284	0.06467			3337.9	0.03492	0.02596	0.01793
3336.72	0.10046	0.08579	0.07028			3336.47	0.01557	0.0284	0.06467			3336.47	0.03493	0.02597	0.01795
3335.29	0.10047	0.0858	0.07029			3335.05	0.01549	0.02839	0.06467			3335.05	0.03495	0.02599	0.01797
3333.86	0.10048	0.08581	0.0703			3333.62	0.01539	0.02839	0.06467			3333.62	0.03496	0.02601	0.018
3332.44	0.10049	0.08582	0.07031			3332.19	0.01531	0.02839	0.06467			3332.19	0.03497	0.02603	0.01802
3331.01	0.1005	0.08583	0.07032			3330.76	0.01528	0.0284	0.06466			3330.76	0.03499	0.02605	0.01804
3329.58	0.10051	0.08584	0.07033			3329.34	0.01528	0.0284	0.06466			3329.34	0.035	0.02607	0.01806
3328.15	0.10052	0.08585	0.07034			3327.91	0.01531	0.02841	0.06465			3327.91	0.03501	0.02608	0.01808
3326.73	0.10053	0.08586	0.07035			3326.48	0.01534	0.02841	0.06464			3326.48	0.03502	0.0261	0.0181
3325.3	0.10054	0.08587	0.07036			3325.05	0.01534	0.02842	0.06464			3325.05	0.03504	0.02611	0.01812
3323.87	0.10055	0.08588	0.07037			3323.63	0.0153	0.02843	0.06464			3323.63	0.03505	0.02613	0.01814
3322.44	0.10056	0.08589	0.07038			3322.2	0.01522	0.02843	0.06464			3322.2	0.03506	0.02614	0.01815
3321.01	0.10057	0.0859	0.07039			3320.77	0.01513	0.02844	0.06464			3320.77	0.03507	0.02615	0.01817
3319.59	0.10059	0.08591	0.0704			3319.34	0.01505	0.02844	0.06463			3319.34	0.03508	0.02616	0.01818
3318.16	0.1006	0.08593	0.07042			3317.92	0.015	0.02843	0.06463			3317.92	0.03509	0.02617	0.01819
3316.73	0.10061	0.08594	0.07043			3316.49	0.01499	0.02842	0.06463			3316.49	0.0351	0.02618	0.0182
3315.3	0.10062	0.08595	0.07044			3315.06	0.01501	0.0284	0.06462			3315.06	0.03511	0.02619	0.0182
3313.88	0.10063	0.08596	0.07045			3313.63	0.01507	0.02839	0.06462			3313.63	0.03512	0.0262	0.0182
3312.45	0.10064	0.08597	0.07046			3312.2	0.01516	0.02837	0.06461			3312.2	0.03513	0.02621	0.0182
3311.02	0.10065	0.08598	0.07047			3310.78	0.01528	0.02836	0.06461			3310.78	0.03514	0.02621	0.0182
3309.59	0.10066	0.086	0.07048			3309.35	0.01541	0.02835	0.0646			3309.35	0.03515	0.02622	0.0182
3308.16	0.10068	0.08601	0.07049			3307.92	0.01551	0.02834	0.06459			3307.92	0.03516	0.02623	0.0182
3306.74	0.10069	0.08602	0.0705			3306.49	0.01555	0.02834	0.06459			3306.49	0.03517	0.02623	0.0182
3305.31	0.1007	0.08603	0.07051			3305.07	0.01551	0.02834	0.06458			3305.07	0.03518	0.02624	0.0182
3303.88	0.10071	0.08604	0.07053			3303.64	0.01541	0.02834	0.06458			3303.64	0.03518	0.02626	0.01821
3302.45	0.10072	0.08605	0.07054			3302.21	0.01528	0.02833	0.06458			3302.21	0.0352	0.02627	0.01822
3301.03	0.10073	0.08606	0.07055			3300.78	0.01517	0.02833	0.06458			3300.78	0.03521	0.02629	0.01823
3299.6	0.10075	0.08608	0.07056			3299.36	0.01513	0.02834	0.06458			3299.36	0.03522	0.0263	0.01825
3298.17	0.10076	0.08609	0.07057			3297.93	0.01517	0.02834	0.06457			3297.93	0.03523	0.02632	0.01826
3296.74	0.10077	0.0861	0.07057			3296.5	0.01525	0.02835	0.06456			3296.5	0.03524	0.02634	0.01828
3295.31	0.10078	0.08611	0.07058			3295.07	0.01534	0.02835	0.06456			3295.07	0.03525	0.02636	0.0183
3293.89	0.10079	0.08612	0.07059			3293.64	0.01539	0.02835	0.06456			3293.64	0.03527	0.02637	0.01832
3292.46	0.1008	0.08613	0.0706			3292.22	0.01536	0.02835	0.06455			3292.22	0.03528	0.02639	0.01834
3291.03	0.10081	0.08614	0.07061			3290.79	0.01527	0.02834	0.06455			3290.79	0.03529	0.0264	0.01836
3289.6	0.10082	0.08615	0.07062			3289.36	0.01514	0.02833	0.06455			3289.36	0.0353	0.02642	0.01838
3288.18	0.10083	0.08617	0.07063			3287.93	0.01501	0.02832	0.06455			3287.93	0.03531	0.02643	0.0184
3286.75	0.10084	0.08618	0.07064			3286.51	0.01491	0.02832	0.06454			3286.51	0.03533	0.02645	0.01841
3285.32	0.10085	0.08619	0.07065			3285.08	0.01484	0.02833	0.06454			3285.08	0.03534	0.02646	0.01842
3283.89	0.10086	0.08621	0.07066			3283.65	0.01481	0.02833	0.06454			3283.65	0.03534	0.02646	0.01843
3282.46	0.10088	0.08622	0.07067			3282.22	0.0148	0.02832	0.06453			3282.22	0.03535	0.02647	0.01843
3281.04	0.10089	0.08623	0.07068			3280.8	0.01481	0.02832	0.06453			3280.8	0.03536	0.02648	0.01843
3279.61	0.1009	0.08625	0.07069			3279.37	0.01484	0.0283	0.06453			3279.37	0.03537	0.02648	0.01843
3278.18	0.10091	0.08626	0.07071			3277.94	0.01489	0.02829	0.06452			3277.94	0.03537	0.02648	0.01843
3276.75	0.10092	0.08627	0.07072			3276.51	0.01497	0.02828	0.06451			3276.51	0.03538	0.02648	0.01843
3275.33	0.10094	0.08629	0.07073			3275.08	0.01507	0.02827	0.06451			3275.08	0.03538	0.02648	0.01842
3273.9	0.10095	0.0863	0.07074			3273.66	0.01515	0.02826	0.0645			3273.66	0.03539	0.02649	0.01842
3272.47	0.10096	0.08632	0.07075			3272.23	0.0152	0.02826	0.06449			3272.23	0.03539	0.02649	0.01842
3271.04	0.10098	0.08633	0.07076			3270.8	0.01519	0.02825	0.06449			3270.8	0.0354	0.0265	0.01842
3269.61	0.10099	0.08635	0.07078			3269.37	0.01511	0.02825	0.06449			3269.37	0.0354	0.0265	0.01842
3268.19	0.101	0.08636	0.07079			3267.95	0.01499	0.02825	0.06449			3267.95	0.03541	0.02651	0.01843
3266.76	0.10102	0.08638	0.0708			3266.52	0.01486	0.02826	0.06448			3266.52	0.03541	0.02652	0.01843
3265.33	0.10103	0.08639	0.07081			3265.09	0.01474	0.02826	0.06448			3265.09	0.03542	0.02652	0.01844
3263.9	0.10104	0.08641	0.07082			3263.66	0.01466	0.02826	0.06448			3263.66	0.03542	0.02653	0.01844
3262.48	0.10106	0.08643	0.07084			3262.24	0.01462	0.02826	0.06447			3262.24	0.03543	0.02654	0.01845
3261.05	0.10107	0.08644	0.07085			3260.81	0.01462	0.02826	0.06446			3260.81	0.03544	0.02655	0.01846
3259.62	0.10109	0.08646	0.07086			3259.38	0.01465	0.02826	0.06446			3259.38	0.03544	0.02655	0.01846
3258.19	0.1011	0.08648	0.07088			3257.95	0.01469	0.02825	0.06445			3257.95	0.03545	0.02656	0.01847
3256.76	0.10112	0.08649	0.07089			3256.53	0.01472	0.02823	0.06444			3256.53	0.03545	0.02657	0.01848
3255.34	0.10114	0.08651	0.07091			3255.1	0.01471	0.02822	0.06444			3255.1	0.03546	0.02658	0.01848
3253.91	0.10115	0.08653	0.07092			3253.67	0.01468	0.02821	0.06443			3253.67	0.03547	0.02658	0.01849
3252.48	0.10117	0.08655	0.07094			3252.24	0.01464	0.0282	0.06443			3252.24	0.03547	0.02659	0.01849
3251.05	0.10119	0.08657	0.07096			3250.81	0.01462	0.02819	0.06442			3250.81	0.03548	0.02659	0.01849
3249.63	0.10121	0.0866	0.07097			3249.39	0.01464	0.02819	0.06442			3249.39	0.03549	0.0266	0.01849
3248.2	0.10123	0.08662	0.07099			3247.96	0.01468	0.02818	0.06441			3247.96	0.03549	0.02661	0.01849
3246.77	0.10124	0.08664	0.07101			3246.53	0.0147	0.02819	0.0644			3246.53	0.0355	0.02661	0.0185
3245.34	0.10126	0.08666	0.07103			3245.1	0.01467	0.02819	0.06439			3245.1	0.03551	0.02662	0.0185
3243.91	0.10128	0.08668	0.07104			3243.68	0.0146	0.02819	0.06439			3243.68	0.03551	0.02663	0.0185
3242.49	0.1013	0.08671	0.07106			3242.25	0.0145	0.02819	0.06438			3242.25	0.03552	0.02664	0.01851
3241.06	0.10133	0.08673	0.07108			3240.82	0.01441	0.02819	0.06438			3240.82	0.03553	0.02665	0.01851
3239.63	0.10135	0.08676	0.0711			3239.39	0.01437	0.02819	0.06437			3239.39	0.03554	0.02666	0.01852
3238.2	0.10137	0.08678	0.07112			3237.97	0.0144	0.02819	0.06436			3237.97	0.03555	0.02667	0.01853
3236.78	0.10139	0.08681	0.07114			3236.54	0.01447	0.02819	0.06435			3236.54	0.03556	0.02668	0.01853
3235.35	0.10141	0.08683	0.07116			3235.11	0.01454	0.02819	0.06434			3235.11	0.03557	0.0267	0.01854
3233.92	0.10144	0.08686	0.07118			3233.68	0.01457	0.02819	0.06433			3233.68	0.03559	0.02671	0.01855
3232.49	0.10146	0.08688	0.0712			3232.25	0.01454	0.02818	0.06432			3232.25	0.0356	0.02673	0.01857
3231.06	0.10149	0.08691	0.07123			3230.83	0.01445	0.02818	0.06432			3230.83	0.03561	0.02674	0.01858
3229.64	0.10151	0.08694	0.07125			3229.4	0.01433	0.02818	0.06432			3229.4	0.03563	0.02676	0.0186
3228.21	0.10154	0.08697	0.07127			3227.97	0.0142	0.02818	0.06431			3227.97	0.03564	0.02678	0.01862
3226.78	0.10156	0.08699	0.0713			3226.54	0.01411	0.02818	0.0643			3226.54	0.03566	0.0268	0.01864
3225.35	0.10159	0.08702	0.07132			3225.12	0.01407	0.02817	0.06429			3225.12	0.03567	0.02682	0.01866
3223.93	0.10162	0.08705	0.07135			3223.69	0.01406	0.02817	0.06429			3223.69	0.03569	0.02683	0.01868
3222.5	0.10165	0.08708	0.07138			3222.26	0.01407	0.02817	0.06428			3222.26	0.0357	0.02685	0.0187
3221.07	0.10167	0.08711	0.0714			3220.83	0.01408	0.02818	0.06427			3220.83	0.03572	0.02687	0.01872
3219.64	0.1017	0.08714	0.07143			3219.41	0.01407	0.02818	0.06426			3219.41	0.03573	0.02689	0.01875
3218.21	0.10173	0.08718	0.07146			3217.98	0.01406	0.02818	0.06425			3217.98	0.03574	0.0269	0.01877
3216.79	0.10176	0.08721	0.07149			3216.55	0.01402	0.02817	0.06424			3216.55	0.03576	0.02692	0.01879
3215.36	0.10179	0.08724	0.07152			3215.12	0.01398	0.02817	0.06423			3215.12	0.03577	0.02694	0.01881
3213.93	0.10183	0.08728	0.07155			3213.69	0.01394	0.02816	0.06423			3213.69	0.03578	0.02696	0.01884
3212.5	0.10186	0.08731	0.07158			3212.27	0.01391	0.02815	0.06422			3212.27	0.0358	0.02698	0.01886
3211.08	0.10189	0.08735	0.07161			3210.84	0.01389	0.02815	0.06421			3210.84	0.03581	0.027	0.01888
3209.65	0.10192	0.08738	0.07164			3209.41	0.01387	0.02814	0.0642			3209.41	0.03582	0.02702	0.01891
3208.22	0.10196	0.08742	0.07167			3207.98	0.01386	0.02814	0.06419			3207.98	0.03583	0.02704	0.01893
3206.79	0.10199	0.08745	0.0717			3206.56	0.01384	0.02813	0.06417			3206.56	0.03585	0.02706	0.01895
3205.36	0.10203	0.08749	0.07174			3205.13	0.01382	0.02813	0.06416			3205.13	0.03586	0.02708	0.01897
3203.94	0.10206	0.08752	0.07177			3203.7	0.01379	0.02812	0.06416			3203.7	0.03587	0.0271	0.01899
3202.51	0.1021	0.08756	0.0718			3202.27	0.01376	0.02811	0.06414			3202.27	0.03588	0.02712	0.01901
3201.08	0.10213	0.0876	0.07184			3200.85	0.01372	0.02811	0.06413			3200.85	0.03589	0.02714	0.01902
3199.65	0.10217	0.08764	0.07187			3199.42	0.01368	0.0281	0.06412			3199.42	0.0359	0.02716	0.01905
3198.23	0.10221	0.08767	0.07191			3197.99	0.01364	0.0281	0.06411			3197.99	0.03591	0.02718	0.01907
3196.8	0.10225	0.08771	0.07194			3196.56	0.01361	0.0281	0.0641			3196.56	0.03593	0.0272	0.01909
3195.37	0.10229	0.08775	0.07198			3195.14	0.01358	0.0281	0.06409			3195.14	0.03594	0.02722	0.01911
3193.94	0.10232	0.08779	0.07201			3193.71	0.01356	0.0281	0.06408			3193.71	0.03595	0.02724	0.01913
3192.51	0.10236	0.08783	0.07205			3192.28	0.01356	0.02809	0.06407			3192.28	0.03596	0.02726	0.01915
3191.09	0.1024	0.08787	0.07208			3190.85	0.01355	0.02809	0.06406			3190.85	0.03598	0.02728	0.01917
3189.66	0.10244	0.08791	0.07212			3189.42	0.01353	0.02808	0.06405			3189.42	0.03599	0.0273	0.01919
3188.23	0.10248	0.08795	0.07216			3188	0.01349	0.02807	0.06404			3188	0.036	0.02731	0.01922
3186.8	0.10252	0.08799	0.0722			3186.57	0.01345	0.02806	0.06403			3186.57	0.03602	0.02733	0.01924
3185.38	0.10256	0.08803	0.07223			3185.14	0.0134	0.02805	0.06402			3185.14	0.03603	0.02735	0.01926
3183.95	0.1026	0.08807	0.07227			3183.71	0.01336	0.02804	0.06401			3183.71	0.03605	0.02737	0.01929
3182.52	0.10265	0.08811	0.07231			3182.29	0.01332	0.02803	0.064			3182.29	0.03607	0.0274	0.01931
3181.09	0.10269	0.08815	0.07235			3180.86	0.0133	0.02803	0.06399			3180.86	0.03608	0.02742	0.01934
3179.66	0.10273	0.08819	0.07238			3179.43	0.01327	0.02802	0.06398			3179.43	0.0361	0.02744	0.01937
3178.24	0.10277	0.08823	0.07242			3178	0.01324	0.02801	0.06396			3178	0.03611	0.02747	0.01939
3176.81	0.10281	0.08828	0.07246			3176.58	0.01319	0.02801	0.06395			3176.58	0.03613	0.02749	0.01942
3175.38	0.10285	0.08832	0.0725			3175.15	0.01314	0.02801	0.06395			3175.15	0.03614	0.02751	0.01944
3173.95	0.1029	0.08836	0.07254			3173.72	0.01309	0.02801	0.06393			3173.72	0.03616	0.02753	0.01946
3172.53	0.10294	0.0884	0.07258			3172.29	0.01305	0.02801	0.06392			3172.29	0.03617	0.02756	0.01949
3171.1	0.10298	0.08844	0.07262			3170.86	0.01302	0.02801	0.06391			3170.86	0.03618	0.02758	0.01951
3169.67	0.10302	0.08848	0.07265			3169.44	0.01299	0.02801	0.0639			3169.44	0.0362	0.0276	0.01953
3168.24	0.10307	0.08852	0.07269			3168.01	0.01297	0.02801	0.06389			3168.01	0.03621	0.02762	0.01955
3166.81	0.10311	0.08856	0.07273			3166.58	0.01295	0.02801	0.06388			3166.58	0.03622	0.02764	0.01957
3165.39	0.10315	0.0886	0.07277			3165.15	0.01292	0.02801	0.06387			3165.15	0.03624	0.02765	0.01959
3163.96	0.10319	0.08865	0.07281			3163.73	0.01289	0.028	0.06385			3163.73	0.03625	0.02767	0.0196
3162.53	0.10324	0.08869	0.07285			3162.3	0.01285	0.028	0.06384			3162.3	0.03626	0.02769	0.01962
3161.1	0.10328	0.08873	0.07289			3160.87	0.01281	0.02799	0.06383			3160.87	0.03627	0.0277	0.01964
3159.68	0.10332	0.08877	0.07293			3159.44	0.0128	0.02798	0.06382			3159.44	0.03628	0.02772	0.01965
3158.25	0.10337	0.08881	0.07297			3158.02	0.01282	0.02797	0.06381			3158.02	0.03629	0.02773	0.01967
3156.82	0.10341	0.08885	0.07301			3156.59	0.01288	0.02796	0.0638			3156.59	0.03631	0.02774	0.01968
3155.39	0.10345	0.08889	0.07305			3155.16	0.01295	0.02795	0.06378			3155.16	0.03632	0.02776	0.01969
3153.96	0.10349	0.08893	0.07309			3153.73	0.01302	0.02795	0.06377			3153.73	0.03633	0.02777	0.01971
3152.54	0.10353	0.08897	0.07313			3152.3	0.01304	0.02794	0.06376			3152.3	0.03634	0.02778	0.01973
3151.11	0.10358	0.08901	0.07316			3150.88	0.013	0.02794	0.06375			3150.88	0.03636	0.0278	0.01974
3149.68	0.10362	0.08905	0.0732			3149.45	0.0129	0.02794	0.06374			3149.45	0.03637	0.02782	0.01976
3148.25	0.10366	0.08908	0.07324			3148.02	0.01277	0.02794	0.06374			3148.02	0.03638	0.02784	0.01978
3146.83	0.1037	0.08912	0.07328			3146.59	0.01265	0.02793	0.06373			3146.59	0.0364	0.02786	0.01981
3145.4	0.10374	0.08916	0.07331			3145.17	0.01258	0.02794	0.06372			3145.17	0.03641	0.02788	0.01983
3143.97	0.10378	0.0892	0.07335			3143.74	0.01258	0.02794	0.06371			3143.74	0.03643	0.0279	0.01985
3142.54	0.10383	0.08923	0.07339			3142.31	0.01263	0.02794	0.0637			3142.31	0.03644	0.02792	0.01987
3141.11	0.10387	0.08927	0.07342			3140.88	0.01269	0.02794	0.06368			3140.88	0.03646	0.02794	0.01988
3139.69	0.10391	0.08931	0.07346			3139.46	0.01272	0.02794	0.06367			3139.46	0.03647	0.02796	0.0199
3138.26	0.10394	0.08934	0.07349			3138.03	0.0127	0.02794	0.06366			3138.03	0.03649	0.02798	0.01992
3136.83	0.10398	0.08938	0.07353			3136.6	0.01263	0.02793	0.06365			3136.6	0.0365	0.028	0.01993
3135.4	0.10402	0.08941	0.07356			3135.17	0.01254	0.02793	0.06365			3135.17	0.03651	0.02802	0.01995
3133.98	0.10406	0.08945	0.0736			3133.75	0.01246	0.02792	0.06364			3133.75	0.03653	0.02803	0.01996
3132.55	0.1041	0.08948	0.07364			3132.32	0.01243	0.02792	0.06363			3132.32	0.03654	0.02805	0.01997
3131.12	0.10414	0.08952	0.07367			3130.89	0.01243	0.02792	0.06362			3130.89	0.03655	0.02806	0.01998
3129.69	0.10418	0.08955	0.07371			3129.46	0.01243	0.02791	0.06361			3129.46	0.03656	0.02807	0.01998
3128.26	0.10422	0.08959	0.07374			3128.03	0.01241	0.0279	0.0636			3128.03	0.03656	0.02808	0.01999
3126.84	0.10426	0.08962	0.07378			3126.61	0.01239	0.02789	0.06359			3126.61	0.03657	0.02809	0.01999
3125.41	0.1043	0.08966	0.07381			3125.18	0.01238	0.02788	0.06359			3125.18	0.03658	0.0281	0.02
3123.98	0.10433	0.08969	0.07385			3123.75	0.01243	0.02787	0.06357			3123.75	0.03658	0.0281	0.02
3122.55	0.10437	0.08972	0.07388			3122.32	0.01252	0.02786	0.06356			3122.32	0.03658	0.02811	0.02
3121.13	0.10441	0.08976	0.07391			3120.9	0.01264	0.02785	0.06355			3120.9	0.03659	0.02812	0.02001
3119.7	0.10444	0.08979	0.07395			3119.47	0.01275	0.02785	0.06353			3119.47	0.03659	0.02813	0.02002
3118.27	0.10448	0.08982	0.07398			3118.04	0.0128	0.02785	0.06353			3118.04	0.0366	0.02814	0.02003
3116.84	0.10452	0.08985	0.07401			3116.61	0.01277	0.02785	0.06352			3116.61	0.03661	0.02816	0.02005
3115.41	0.10455	0.08988	0.07404			3115.19	0.01269	0.02785	0.06351			3115.19	0.03662	0.02817	0.02007
3113.99	0.10458	0.08991	0.07407			3113.76	0.01258	0.02785	0.06351			3113.76	0.03663	0.02819	0.02009
3112.56	0.10462	0.08994	0.0741			3112.33	0.01248	0.02785	0.0635			3112.33	0.03664	0.02822	0.02012
3111.13	0.10465	0.08997	0.07413			3110.9	0.0124	0.02785	0.0635			3110.9	0.03666	0.02824	0.02015
3109.7	0.10468	0.08999	0.07416			3109.47	0.01235	0.02786	0.06349			3109.47	0.03667	0.02827	0.02018
3108.28	0.10471	0.09002	0.07419			3108.05	0.0123	0.02786	0.06348			3108.05	0.03669	0.02829	0.02021
3106.85	0.10474	0.09005	0.07421			3106.62	0.01225	0.02786	0.06347			3106.62	0.03671	0.02832	0.02025
3105.42	0.10477	0.09007	0.07424			3105.19	0.0122	0.02786	0.06347			3105.19	0.03672	0.02835	0.02028
3103.99	0.1048	0.09009	0.07427			3103.76	0.01216	0.02786	0.06347			3103.76	0.03674	0.02837	0.02031
3102.56	0.10483	0.09012	0.07429			3102.34	0.01215	0.02785	0.06346			3102.34	0.03675	0.0284	0.02034
3101.14	0.10485	0.09014	0.07432			3100.91	0.01216	0.02785	0.06345			3100.91	0.03677	0.02842	0.02037
3099.71	0.10488	0.09017	0.07434			3099.48	0.01217	0.02784	0.06344			3099.48	0.03678	0.02844	0.02039
3098.28	0.10491	0.09019	0.07437			3098.05	0.01215	0.02784	0.06344			3098.05	0.03679	0.02846	0.02041
3096.85	0.10494	0.09021	0.0744			3096.63	0.01211	0.02784	0.06344			3096.63	0.0368	0.02847	0.02042
3095.43	0.10497	0.09023	0.07442			3095.2	0.01208	0.02784	0.06343			3095.2	0.03681	0.02849	0.02043
3094	0.10499	0.09026	0.07445			3093.77	0.01207	0.02784	0.06343			3093.77	0.03681	0.0285	0.02044
3092.57	0.10502	0.09028	0.07447			3092.34	0.01208	0.02784	0.06342			3092.34	0.03682	0.0285	0.02044
3091.14	0.10505	0.0903	0.0745			3090.91	0.01212	0.02783	0.06341			3090.91	0.03682	0.02851	0.02044
3089.71	0.10508	0.09032	0.07452			3089.49	0.01216	0.02783	0.0634			3089.49	0.03682	0.02851	0.02044
3088.29	0.1051	0.09034	0.07455			3088.06	0.0122	0.02782	0.06339			3088.06	0.03682	0.02852	0.02044
3086.86	0.10513	0.09036	0.07457			3086.63	0.01224	0.02782	0.06339			3086.63	0.03683	0.02852	0.02044
3085.43	0.10515	0.09038	0.07459			3085.2	0.01227	0.02781	0.06338			3085.2	0.03683	0.02853	0.02044
3084	0.10517	0.0904	0.07461			3083.78	0.0123	0.02781	0.06337			3083.78	0.03683	0.02854	0.02045
3082.58	0.10519	0.09041	0.07463			3082.35	0.01234	0.0278	0.06337			3082.35	0.03684	0.02855	0.02045
3081.15	0.10521	0.09043	0.07465			3080.92	0.01236	0.0278	0.06337			3080.92	0.03685	0.02856	0.02047
3079.72	0.10523	0.09045	0.07468			3079.49	0.01235	0.0278	0.06336			3079.49	0.03686	0.02857	0.02048
3078.29	0.10525	0.09046	0.07469			3078.07	0.0123	0.0278	0.06336			3078.07	0.03687	0.02859	0.0205
3076.86	0.10527	0.09048	0.07471			3076.64	0.0122	0.0278	0.06336			3076.64	0.03689	0.02861	0.02052
3075.44	0.10529	0.09049	0.07473			3075.21	0.01209	0.0278	0.06336			3075.21	0.03691	0.02864	0.02055
3074.01	0.10531	0.09051	0.07475			3073.78	0.01198	0.0278	0.06336			3073.78	0.03692	0.02866	0.02057
3072.58	0.10532	0.09052	0.07476			3072.36	0.01192	0.02781	0.06336			3072.36	0.03694	0.02868	0.0206
3071.15	0.10534	0.09053	0.07478			3070.93	0.01191	0.02781	0.06335			3070.93	0.03696	0.02871	0.02063
3069.73	0.10535	0.09054	0.07479			3069.5	0.01195	0.02781	0.06334			3069.5	0.03698	0.02873	0.02066
3068.3	0.10537	0.09055	0.07481			3068.07	0.01199	0.02781	0.06334			3068.07	0.037	0.02875	0.02068
3066.87	0.10538	0.09056	0.07482			3066.64	0.012	0.02781	0.06333			3066.64	0.03701	0.02877	0.02071
3065.44	0.1054	0.09057	0.07484			3065.22	0.01197	0.02781	0.06333			3065.22	0.03703	0.02879	0.02073
3064.01	0.10541	0.09058	0.07485			3063.79	0.0119	0.02781	0.06334			3063.79	0.03704	0.0288	0.02075
3062.59	0.10542	0.09058	0.07487			3062.36	0.01182	0.0278	0.06334			3062.36	0.03705	0.02882	0.02077
3061.16	0.10543	0.09059	0.07488			3060.93	0.01176	0.0278	0.06334			3060.93	0.03706	0.02883	0.02079
3059.73	0.10545	0.0906	0.0749			3059.51	0.01173	0.0278	0.06334			3059.51	0.03707	0.02884	0.0208
3058.3	0.10546	0.09061	0.07491			3058.08	0.01173	0.02779	0.06334			3058.08	0.03708	0.02885	0.02081
3056.88	0.10547	0.09061	0.07493			3056.65	0.01174	0.02779	0.06334			3056.65	0.03709	0.02886	0.02082
3055.45	0.10548	0.09062	0.07494			3055.22	0.01176	0.02778	0.06333			3055.22	0.03709	0.02887	0.02082
3054.02	0.10549	0.09062	0.07495			3053.8	0.01177	0.02777	0.06333			3053.8	0.03709	0.02887	0.02082
3052.59	0.1055	0.09062	0.07497			3052.37	0.01176	0.02776	0.06332			3052.37	0.0371	0.02888	0.02082
3051.16	0.10551	0.09062	0.07498			3050.94	0.01175	0.02775	0.06332			3050.94	0.0371	0.02888	0.02082
3049.74	0.10552	0.09063	0.07499			3049.51	0.01174	0.02775	0.06331			3049.51	0.03711	0.02889	0.02082
3048.31	0.10553	0.09063	0.075			3048.08	0.01174	0.02774	0.06331			3048.08	0.03711	0.0289	0.02082
3046.88	0.10554	0.09063	0.07501			3046.66	0.01174	0.02774	0.0633			3046.66	0.03712	0.02891	0.02082
3045.45	0.10555	0.09062	0.07503			3045.23	0.01175	0.02773	0.06329			3045.23	0.03712	0.02892	0.02083
3044.03	0.10555	0.09062	0.07504			3043.8	0.01176	0.02772	0.06328			3043.8	0.03713	0.02893	0.02084
3042.6	0.10556	0.09062	0.07505			3042.37	0.01174	0.02771	0.06327			3042.37	0.03714	0.02894	0.02085
3041.17	0.10556	0.09062	0.07506			3040.95	0.0117	0.0277	0.06327			3040.95	0.03715	0.02896	0.02086
3039.74	0.10557	0.09061	0.07506			3039.52	0.01164	0.02769	0.06327			3039.52	0.03717	0.02897	0.02087
3038.31	0.10557	0.0906	0.07507			3038.09	0.0116	0.02768	0.06327			3038.09	0.03718	0.02899	0.02089
3036.89	0.10557	0.09059	0.07508			3036.66	0.01158	0.02767	0.06327			3036.66	0.03719	0.029	0.0209
3035.46	0.10557	0.09058	0.07508			3035.24	0.01158	0.02766	0.06327			3035.24	0.0372	0.02902	0.02092
3034.03	0.10557	0.09057	0.07509			3033.81	0.01157	0.02765	0.06326			3033.81	0.03721	0.02903	0.02093
3032.6	0.10557	0.09056	0.0751			3032.38	0.01154	0.02764	0.06326			3032.38	0.03722	0.02904	0.02095
3031.18	0.10557	0.09055	0.0751			3030.95	0.01149	0.02762	0.06326			3030.95	0.03724	0.02905	0.02096
3029.75	0.10557	0.09053	0.0751			3029.52	0.01141	0.02761	0.06326			3029.52	0.03725	0.02907	0.02098
3028.32	0.10557	0.09052	0.07511			3028.1	0.01135	0.02759	0.06326			3028.1	0.03726	0.02908	0.02099
3026.89	0.10557	0.0905	0.07511			3026.67	0.0113	0.02757	0.06326			3026.67	0.03726	0.02908	0.02099
3025.46	0.10556	0.09048	0.07512			3025.24	0.01127	0.02755	0.06326			3025.24	0.03727	0.02909	0.021
3024.04	0.10556	0.09046	0.07512			3023.81	0.01126	0.02752	0.06326			3023.81	0.03727	0.02909	0.021
3022.61	0.10555	0.09043	0.07512			3022.39	0.01125	0.02749	0.06326			3022.39	0.03728	0.0291	0.021
3021.18	0.10555	0.09041	0.07512			3020.96	0.01125	0.02745	0.06326			3020.96	0.03728	0.0291	0.021
3019.75	0.10553	0.09037	0.07512			3019.53	0.01126	0.02742	0.06326			3019.53	0.03728	0.0291	0.021
3018.33	0.10552	0.09034	0.07511			3018.1	0.01129	0.02738	0.06325			3018.1	0.03728	0.0291	0.021
3016.9	0.1055	0.0903	0.0751			3016.68	0.01133	0.02734	0.06325			3016.68	0.03728	0.0291	0.02099
3015.47	0.10548	0.09026	0.07509			3015.25	0.01138	0.0273	0.06325			3015.25	0.03728	0.0291	0.02099
3014.04	0.10546	0.09021	0.07508			3013.82	0.0114	0.02726	0.06325			3013.82	0.03728	0.0291	0.02099
3012.61	0.10543	0.09015	0.07506			3012.39	0.01138	0.02722	0.06326			3012.39	0.03728	0.02911	0.02098
3011.19	0.1054	0.09009	0.07504			3010.97	0.01131	0.02718	0.06326			3010.97	0.03729	0.02911	0.02099
3009.76	0.10536	0.09003	0.07501			3009.54	0.01121	0.02714	0.06327			3009.54	0.03729	0.02912	0.02099
3008.33	0.10531	0.08996	0.07498			3008.11	0.0111	0.0271	0.06328			3008.11	0.03729	0.02912	0.02099
3006.9	0.10527	0.08988	0.07495			3006.68	0.01101	0.02706	0.06329			3006.68	0.0373	0.02913	0.021
3005.48	0.10521	0.08979	0.07491			3005.25	0.01096	0.02703	0.0633			3005.25	0.0373	0.02914	0.02101
3004.05	0.10515	0.0897	0.07486			3003.83	0.01093	0.027	0.06332			3003.83	0.0373	0.02914	0.02101
3002.62	0.10508	0.0896	0.07481			3002.4	0.01092	0.02698	0.06333			3002.4	0.03731	0.02915	0.02102
3001.19	0.10501	0.08949	0.07476			3000.97	0.01092	0.02695	0.06334			3000.97	0.03731	0.02915	0.02103
2999.76	0.10493	0.08937	0.0747			2999.54	0.01093	0.02693	0.06336			2999.54	0.03731	0.02916	0.02104
2998.34	0.10485	0.08925	0.07463			2998.12	0.01093	0.0269	0.06338			2998.12	0.03732	0.02916	0.02104
2996.91	0.10476	0.08912	0.07457			2996.69	0.01095	0.02688	0.0634			2996.69	0.03732	0.02916	0.02105
2995.48	0.10466	0.08899	0.07449			2995.26	0.01097	0.02685	0.06342			2995.26	0.03732	0.02916	0.02105
2994.05	0.10456	0.08885	0.07442			2993.83	0.01098	0.02683	0.06345			2993.83	0.03732	0.02916	0.02105
2992.63	0.10446	0.08871	0.07434			2992.41	0.01096	0.02682	0.06347			2992.41	0.03731	0.02916	0.02105
2991.2	0.10435	0.08857	0.07426			2990.98	0.01093	0.02681	0.0635			2990.98	0.03731	0.02915	0.02104
2989.77	0.10424	0.08842	0.07417			2989.55	0.01089	0.0268	0.06354			2989.55	0.0373	0.02914	0.02104
2988.34	0.10413	0.08827	0.07408			2988.12	0.01086	0.02681	0.06357			2988.12	0.03729	0.02913	0.02102
2986.91	0.10401	0.08812	0.07399			2986.69	0.01085	0.02682	0.06361			2986.69	0.03728	0.02912	0.021
2985.49	0.10389	0.08797	0.07389			2985.27	0.01088	0.02683	0.06364			2985.27	0.03726	0.02909	0.02098
2984.06	0.10376	0.08782	0.07379			2983.84	0.01094	0.02686	0.06367			2983.84	0.03723	0.02907	0.02095
2982.63	0.10364	0.08767	0.07369			2982.41	0.01103	0.02689	0.0637			2982.41	0.0372	0.02903	0.02091
2981.2	0.10351	0.08753	0.07358			2980.98	0.0111	0.02694	0.06373			2980.98	0.03717	0.02899	0.02087
2979.78	0.10338	0.08739	0.07347			2979.56	0.01117	0.02699	0.06377			2979.56	0.03713	0.02895	0.02082
2978.35	0.10326	0.08725	0.07336			2978.13	0.01122	0.02706	0.06381			2978.13	0.03708	0.02889	0.02076
2976.92	0.10313	0.08711	0.07325			2976.7	0.01127	0.02715	0.06385			2976.7	0.03703	0.02883	0.02069
2975.49	0.103	0.08699	0.07313			2975.27	0.0113	0.02725	0.06389			2975.27	0.03697	0.02877	0.02062
2974.06	0.10287	0.08686	0.07302			2973.85	0.01134	0.02735	0.06393			2973.85	0.03691	0.0287	0.02054
2972.64	0.10275	0.08674	0.0729			2972.42	0.01139	0.02748	0.06397			2972.42	0.03685	0.02862	0.02045
2971.21	0.10262	0.08662	0.07279			2970.99	0.01145	0.02761	0.06402			2970.99	0.03678	0.02854	0.02036
2969.78	0.1025	0.08651	0.07267			2969.56	0.01152	0.02776	0.06406			2969.56	0.03671	0.02846	0.02027
2968.35	0.10238	0.0864	0.07256			2968.13	0.0116	0.02791	0.0641			2968.13	0.03664	0.02838	0.02018
2966.93	0.10226	0.0863	0.07245			2966.71	0.01171	0.02807	0.06414			2966.71	0.03658	0.0283	0.02009
2965.5	0.10215	0.08621	0.07234			2965.28	0.01183	0.02822	0.06418			2965.28	0.03652	0.02823	0.02001
2964.07	0.10204	0.08611	0.07224			2963.85	0.01196	0.02837	0.06422			2963.85	0.03646	0.02816	0.01993
2962.64	0.10194	0.08603	0.07214			2962.42	0.01208	0.02851	0.06426			2962.42	0.03641	0.0281	0.01986
2961.21	0.10185	0.08595	0.07205			2961	0.01218	0.02864	0.0643			2961	0.03636	0.02804	0.01979
2959.79	0.10176	0.08588	0.07196			2959.57	0.01228	0.02874	0.06433			2959.57	0.03632	0.02799	0.01973
2958.36	0.10167	0.08581	0.07188			2958.14	0.01237	0.02882	0.06436			2958.14	0.03628	0.02794	0.01968
2956.93	0.1016	0.08575	0.07181			2956.71	0.01245	0.02888	0.06439			2956.71	0.03624	0.02789	0.01963
2955.5	0.10153	0.08569	0.07174			2955.29	0.01253	0.02892	0.06442			2955.29	0.03621	0.02785	0.01958
2954.08	0.10146	0.08564	0.07168			2953.86	0.01259	0.02896	0.06444			2953.86	0.03617	0.0278	0.01953
2952.65	0.1014	0.0856	0.07162			2952.43	0.01264	0.029	0.06446			2952.43	0.03613	0.02775	0.01947
2951.22	0.10135	0.08556	0.07157			2951	0.01268	0.02906	0.06448			2951	0.03608	0.02769	0.01941
2949.79	0.1013	0.08552	0.07152			2949.58	0.01274	0.02914	0.0645			2949.58	0.03602	0.02762	0.01933
2948.36	0.10126	0.08549	0.07147			2948.15	0.01283	0.02925	0.06452			2948.15	0.03594	0.02752	0.01922
2946.94	0.10122	0.08547	0.07143			2946.72	0.01296	0.0294	0.06453			2946.72	0.03581	0.02737	0.01906
2945.51	0.10118	0.08544	0.0714			2945.29	0.01313	0.0296	0.06454			2945.29	0.03563	0.02716	0.01883
2944.08	0.10115	0.08542	0.07136			2943.86	0.01334	0.02986	0.06456			2943.86	0.03537	0.02685	0.01849
2942.65	0.10112	0.08541	0.07133			2942.44	0.01357	0.0302	0.06457			2942.44	0.03501	0.02643	0.01803
2941.23	0.10109	0.08539	0.0713			2941.01	0.01385	0.03061	0.06459			2941.01	0.03454	0.02588	0.01744
2939.8	0.10106	0.08538	0.07127			2939.58	0.01419	0.03111	0.0646			2939.58	0.03396	0.02519	0.01669
2938.37	0.10104	0.08536	0.07124			2938.15	0.01461	0.03171	0.06461			2938.15	0.03326	0.02436	0.01579
2936.94	0.10101	0.08535	0.07121			2936.73	0.01514	0.0324	0.06462			2936.73	0.03244	0.0234	0.01475
2935.51	0.10099	0.08533	0.07118			2935.3	0.01578	0.0332	0.06464			2935.3	0.03152	0.02231	0.01357
2934.09	0.10096	0.08532	0.07115			2933.87	0.01653	0.03415	0.06465			2933.87	0.03051	0.02112	0.01229
2932.66	0.10093	0.08531	0.07112			2932.44	0.0174	0.03529	0.06466			2932.44	0.02944	0.01987	0.01092
2931.23	0.10091	0.0853	0.07109			2931.02	0.01836	0.03666	0.06467			2931.02	0.02834	0.01856	0.00951
2929.8	0.10088	0.08528	0.07106			2929.59	0.01943	0.03831	0.06468			2929.59	0.02723	0.01726	0.0081
2928.38	0.10086	0.08527	0.07103			2928.16	0.02064	0.04019	0.06469			2928.16	0.02615	0.01598	0.00672
2926.95	0.10083	0.08526	0.071			2926.73	0.02202	0.0422	0.0647			2926.73	0.02513	0.01479	0.00542
2925.52	0.10081	0.08525	0.07097			2925.3	0.02362	0.04417	0.06472			2925.3	0.02422	0.01371	0.00425
2924.09	0.10079	0.08524	0.07094			2923.88	0.02543	0.04593	0.06473			2923.88	0.02344	0.01279	0.00325
2922.66	0.10076	0.08522	0.07092			2922.45	0.02731	0.04733	0.06473			2922.45	0.02283	0.01207	0.00247
2921.24	0.10074	0.08521	0.07089			2921.02	0.02901	0.04827	0.06474			2921.02	0.02242	0.01159	0.00194
2919.81	0.10072	0.0852	0.07087			2919.59	0.03015	0.0487	0.06475			2919.59	0.02223	0.01138	0.0017
2918.38	0.1007	0.08519	0.07085			2918.17	0.03041	0.04861	0.06475			2918.17	0.02228	0.01144	0.00176
2916.95	0.10069	0.08518	0.07084			2916.74	0.02966	0.04803	0.06476			2916.74	0.02257	0.01178	0.00212
2915.53	0.10067	0.08518	0.07082			2915.31	0.02801	0.04698	0.06476			2915.31	0.02307	0.01238	0.00276
2914.1	0.10066	0.08517	0.07081			2913.88	0.02579	0.04555	0.06476			2913.88	0.02376	0.01319	0.00364
2912.67	0.10065	0.08516	0.0708			2912.46	0.02342	0.04381	0.06477			2912.46	0.0246	0.01418	0.0047
2911.24	0.10064	0.08516	0.0708			2911.03	0.02127	0.04188	0.06477			2911.03	0.02553	0.01528	0.00589
2909.81	0.10063	0.08515	0.07079			2909.6	0.01956	0.0399	0.06477			2909.6	0.02653	0.01646	0.00715
2908.39	0.10063	0.08515	0.07079			2908.17	0.01831	0.03803	0.06478			2908.17	0.02754	0.01765	0.00845
2906.96	0.10063	0.08515	0.07079			2906.74	0.01744	0.0364	0.06478			2906.74	0.02855	0.01884	0.00973
2905.53	0.10062	0.08514	0.07079			2905.32	0.01682	0.03511	0.06478			2905.32	0.02951	0.01998	0.01096
2904.1	0.10062	0.08514	0.07079			2903.89	0.01636	0.03419	0.06478			2903.89	0.03041	0.02104	0.01211
2902.68	0.10062	0.08514	0.0708			2902.46	0.01601	0.03359	0.06478			2902.46	0.03124	0.02201	0.01316
2901.25	0.10062	0.08514	0.0708			2901.03	0.01572	0.03321	0.06479			2901.03	0.03197	0.02287	0.0141
2899.82	0.10062	0.08514	0.0708			2899.61	0.01548	0.03295	0.06479			2899.61	0.0326	0.02361	0.0149
2898.39	0.10062	0.08514	0.07081			2898.18	0.01527	0.03274	0.06479			2898.18	0.03312	0.02424	0.01559
2896.96	0.10062	0.08513	0.07081			2896.75	0.01507	0.03253	0.06479			2896.75	0.03356	0.02475	0.01614
2895.54	0.10062	0.08513	0.07081			2895.32	0.01487	0.03232	0.06479			2895.32	0.0339	0.02516	0.01659
2894.11	0.10062	0.08513	0.07081			2893.9	0.01466	0.03209	0.06479			2893.9	0.03416	0.02547	0.01693
2892.68	0.10061	0.08513	0.0708			2892.47	0.01444	0.03187	0.06479			2892.47	0.03436	0.02571	0.0172
2891.25	0.10061	0.08512	0.0708			2891.04	0.01422	0.03164	0.0648			2891.04	0.03451	0.02589	0.0174
2889.83	0.1006	0.08512	0.07079			2889.61	0.014	0.03141	0.0648			2889.61	0.03463	0.02604	0.01756
2888.4	0.1006	0.08511	0.07079			2888.19	0.01379	0.03119	0.0648			2888.19	0.03474	0.02617	0.01771
2886.97	0.10059	0.08511	0.07078			2886.76	0.01359	0.03098	0.0648			2886.76	0.03485	0.0263	0.01785
2885.54	0.10058	0.08511	0.07077			2885.33	0.01341	0.03077	0.06481			2885.33	0.03497	0.02645	0.01801
2884.11	0.10057	0.0851	0.07076			2883.9	0.01324	0.03059	0.06481			2883.9	0.03511	0.02662	0.0182
2882.69	0.10056	0.0851	0.07075			2882.47	0.01308	0.03042	0.06482			2882.47	0.03527	0.02682	0.01841
2881.26	0.10055	0.08509	0.07074			2881.05	0.01294	0.03027	0.06482			2881.05	0.03546	0.02703	0.01865
2879.83	0.10054	0.08508	0.07074			2879.62	0.01283	0.03014	0.06482			2879.62	0.03565	0.02726	0.01889
2878.4	0.10054	0.08508	0.07073			2878.19	0.01275	0.03004	0.06483			2878.19	0.03583	0.02748	0.01913
2876.98	0.10053	0.08508	0.07073			2876.76	0.01271	0.02995	0.06483			2876.76	0.03598	0.02766	0.01933
2875.55	0.10053	0.08507	0.07073			2875.34	0.0127	0.02989	0.06483			2875.34	0.03608	0.02778	0.01946
2874.12	0.10053	0.08507	0.07074			2873.91	0.01271	0.02985	0.06483			2873.91	0.03612	0.02782	0.01951
2872.69	0.10054	0.08507	0.07076			2872.48	0.01273	0.02983	0.06483			2872.48	0.03607	0.02777	0.01945
2871.26	0.10055	0.08507	0.07078			2871.05	0.01275	0.02984	0.06484			2871.05	0.03594	0.02761	0.01927
2869.84	0.10057	0.08507	0.07081			2869.63	0.01278	0.02987	0.06483			2869.63	0.0357	0.02733	0.01897
2868.41	0.1006	0.08508	0.07084			2868.2	0.01283	0.02994	0.06483			2868.2	0.03537	0.02694	0.01854
2866.98	0.10063	0.08509	0.07089			2866.77	0.01293	0.03005	0.06483			2866.77	0.03494	0.02643	0.01799
2865.55	0.10067	0.0851	0.07095			2865.34	0.0131	0.03025	0.06482			2865.34	0.03443	0.02583	0.01733
2864.13	0.10072	0.08512	0.07101			2863.91	0.01336	0.03061	0.06481			2863.91	0.03384	0.02514	0.01658
2862.7	0.10079	0.08514	0.07109			2862.49	0.01372	0.03123	0.06479			2862.49	0.03319	0.02438	0.01576
2861.27	0.10086	0.08517	0.07118			2861.06	0.01421	0.03221	0.06477			2861.06	0.03251	0.02358	0.01488
2859.84	0.10094	0.0852	0.07128			2859.63	0.01485	0.03354	0.06475			2859.63	0.03182	0.02276	0.01399
2858.41	0.10103	0.08524	0.07138			2858.2	0.0157	0.03512	0.06473			2858.2	0.03114	0.02196	0.01312
2856.99	0.10113	0.08529	0.07149			2856.78	0.01687	0.03674	0.06471			2856.78	0.0305	0.02121	0.0123
2855.56	0.10124	0.08535	0.07162			2855.35	0.01844	0.03822	0.06468			2855.35	0.02993	0.02054	0.01157
2854.13	0.10136	0.08541	0.07174			2853.92	0.02034	0.03943	0.06466			2853.92	0.02946	0.01999	0.01098
2852.7	0.10149	0.08548	0.07187			2852.49	0.0223	0.04028	0.06462			2852.49	0.02913	0.0196	0.01055
2851.28	0.10162	0.08556	0.072			2851.07	0.02381	0.04072	0.06459			2851.07	0.02896	0.0194	0.01033
2849.85	0.10175	0.08564	0.07213			2849.64	0.02441	0.04073	0.06455			2849.64	0.02898	0.01942	0.01035
2848.42	0.10188	0.08572	0.07226			2848.21	0.02386	0.04032	0.0645			2848.21	0.02919	0.01968	0.01062
2846.99	0.10202	0.08581	0.07239			2846.78	0.02227	0.03952	0.06446			2846.78	0.02959	0.02014	0.01112
2845.56	0.10215	0.08589	0.07251			2845.35	0.02005	0.03836	0.06442			2845.35	0.03014	0.02079	0.01182
2844.14	0.10228	0.08598	0.07262			2843.93	0.01777	0.03692	0.06438			2843.93	0.0308	0.02157	0.01267
2842.71	0.1024	0.08606	0.07272			2842.5	0.01588	0.03528	0.06434			2842.5	0.03154	0.02245	0.01362
2841.28	0.10251	0.08614	0.07282			2841.07	0.01455	0.03356	0.0643			2841.07	0.03233	0.02338	0.01463
2839.85	0.10262	0.08621	0.07291			2839.64	0.01372	0.03192	0.06426			2839.64	0.03312	0.02432	0.01564
2838.43	0.10272	0.08628	0.07299			2838.22	0.01321	0.03052	0.06423			2838.22	0.0339	0.02524	0.01665
2837	0.10282	0.08633	0.07306			2836.79	0.01287	0.0295	0.0642			2836.79	0.03464	0.02611	0.0176
2835.57	0.1029	0.08639	0.07313			2835.36	0.01261	0.0289	0.06418			2835.36	0.03532	0.02692	0.01847
2834.14	0.10298	0.08644	0.07319			2833.93	0.01241	0.02862	0.06416			2833.93	0.03593	0.02765	0.01926
2832.71	0.10305	0.08648	0.07325			2832.51	0.01224	0.02852	0.06414			2832.51	0.03646	0.02827	0.01994
2831.29	0.10312	0.08651	0.07331			2831.08	0.0121	0.02848	0.06413			2831.08	0.03689	0.02879	0.0205
2829.86	0.10318	0.08655	0.07336			2829.65	0.01198	0.02846	0.06411			2829.65	0.03723	0.0292	0.02094
2828.43	0.10325	0.08658	0.07341			2828.22	0.01188	0.02842	0.06409			2828.22	0.03749	0.0295	0.02127
2827	0.10331	0.08661	0.07347			2826.8	0.01179	0.02837	0.06408			2826.8	0.03765	0.0297	0.02149
2825.58	0.10337	0.08664	0.07352			2825.37	0.01171	0.02833	0.06406			2825.37	0.03774	0.02981	0.02161
2824.15	0.10344	0.08668	0.07358			2823.94	0.01163	0.02828	0.06405			2823.94	0.03777	0.02984	0.02165
2822.72	0.10351	0.08672	0.07365			2822.51	0.01155	0.02824	0.06403			2822.51	0.03776	0.02983	0.02163
2821.29	0.10358	0.08677	0.07371			2821.08	0.01147	0.0282	0.06401			2821.08	0.03772	0.02978	0.02157
2819.86	0.10366	0.08682	0.07379			2819.66	0.0114	0.02816	0.06399			2819.66	0.03766	0.02971	0.0215
2818.44	0.10374	0.08688	0.07386			2818.23	0.01133	0.02812	0.06397			2818.23	0.03762	0.02966	0.02145
2817.01	0.10383	0.08695	0.07394			2816.8	0.01127	0.02808	0.06395			2816.8	0.03759	0.02963	0.02141
2815.58	0.10393	0.08702	0.07402			2815.37	0.01121	0.02804	0.06393			2815.37	0.03759	0.02962	0.0214
2814.15	0.10403	0.0871	0.07411			2813.95	0.01116	0.02801	0.0639			2813.95	0.0376	0.02964	0.02142
2812.73	0.10413	0.08719	0.07419			2812.52	0.01111	0.02797	0.06388			2812.52	0.03763	0.02967	0.02145
2811.3	0.10424	0.08728	0.07428			2811.09	0.01106	0.02794	0.06385			2811.09	0.03766	0.0297	0.02149
2809.87	0.10435	0.08737	0.07437			2809.66	0.01101	0.02791	0.06382			2809.66	0.0377	0.02974	0.02153
2808.44	0.10446	0.08747	0.07446			2808.24	0.01096	0.02788	0.06379			2808.24	0.03773	0.02977	0.02156
2807.01	0.10457	0.08758	0.07455			2806.81	0.0109	0.02785	0.06376			2806.81	0.03775	0.0298	0.0216
2805.59	0.10469	0.08768	0.07464			2805.38	0.01084	0.02783	0.06373			2805.38	0.03778	0.02983	0.02163
2804.16	0.1048	0.08779	0.07472			2803.95	0.01079	0.02781	0.0637			2803.95	0.0378	0.02985	0.02166
2802.73	0.10491	0.08789	0.07481			2802.52	0.01075	0.02779	0.06367			2802.52	0.03782	0.02987	0.02168
2801.3	0.10502	0.08799	0.07489			2801.1	0.01072	0.02777	0.06364			2801.1	0.03784	0.0299	0.02171
2799.88	0.10513	0.08809	0.07497			2799.67	0.01069	0.02776	0.06361			2799.67	0.03786	0.02992	0.02173
2798.45	0.10523	0.08818	0.07504			2798.24	0.01066	0.02774	0.06359			2798.24	0.03788	0.02994	0.02176
2797.02	0.10532	0.08827	0.07511			2796.81	0.01062	0.02773	0.06356			2796.81	0.03789	0.02996	0.02178
2795.59	0.10541	0.08835	0.07518			2795.39	0.01058	0.02772	0.06353			2795.39	0.03791	0.02998	0.0218
2794.16	0.1055	0.08842	0.07524			2793.96	0.01055	0.0277	0.06351			2793.96	0.03793	0.03	0.02182
2792.74	0.10558	0.08849	0.0753			2792.53	0.01052	0.02769	0.06349			2792.53	0.03794	0.03002	0.02184
2791.31	0.10566	0.08855	0.07536			2791.1	0.0105	0.02768	0.06346			2791.1	0.03796	0.03003	0.02186
2789.88	0.10574	0.08861	0.07541			2789.68	0.01048	0.02766	0.06344			2789.68	0.03797	0.03005	0.02188
2788.45	0.10581	0.08867	0.07547			2788.25	0.01045	0.02765	0.06343			2788.25	0.03798	0.03007	0.0219
2787.03	0.10588	0.08872	0.07553			2786.82	0.01041	0.02763	0.06341			2786.82	0.038	0.03009	0.02191
2785.6	0.10595	0.08877	0.07558			2785.39	0.01037	0.02761	0.0634			2785.39	0.03801	0.03011	0.02193
2784.17	0.10603	0.08883	0.07564			2783.96	0.01033	0.0276	0.06338			2783.96	0.03802	0.03012	0.02194
2782.74	0.1061	0.08888	0.0757			2782.54	0.01029	0.02758	0.06336			2782.54	0.03803	0.03014	0.02196
2781.31	0.10618	0.08894	0.07577			2781.11	0.01027	0.02757	0.06335			2781.11	0.03804	0.03015	0.02197
2779.89	0.10627	0.08901	0.07583			2779.68	0.01025	0.02756	0.06333			2779.68	0.03805	0.03017	0.02198
2778.46	0.10635	0.08908	0.0759			2778.25	0.01025	0.02756	0.06331			2778.25	0.03807	0.03018	0.02199
2777.03	0.10644	0.08915	0.07597			2776.83	0.01025	0.02755	0.06329			2776.83	0.03808	0.0302	0.02201
2775.6	0.10653	0.08923	0.07605			2775.4	0.01025	0.02754	0.06326			2775.4	0.03809	0.03021	0.02202
2774.18	0.10663	0.08933	0.07612			2773.97	0.01025	0.02753	0.06324			2773.97	0.0381	0.03022	0.02203
2772.75	0.10673	0.08943	0.0762			2772.54	0.01023	0.02753	0.06322			2772.54	0.03811	0.03024	0.02204
2771.32	0.10683	0.08953	0.07628			2771.12	0.01021	0.02752	0.0632			2771.12	0.03812	0.03025	0.02205
2769.89	0.10694	0.08965	0.07635			2769.69	0.01018	0.02752	0.06318			2769.69	0.03813	0.03026	0.02207
2768.46	0.10704	0.08977	0.07643			2768.26	0.01015	0.02752	0.06315			2768.26	0.03814	0.03027	0.02208
2767.04	0.10715	0.0899	0.0765			2766.83	0.01014	0.02751	0.06313			2766.83	0.03815	0.03028	0.02209
2765.61	0.10725	0.09003	0.07658			2765.41	0.01013	0.0275	0.06311			2765.41	0.03816	0.03029	0.0221
2764.18	0.10735	0.09017	0.07664			2763.98	0.01012	0.02749	0.06309			2763.98	0.03816	0.0303	0.02211
2762.75	0.10745	0.09031	0.07671			2762.55	0.01011	0.02748	0.06306			2762.55	0.03817	0.03031	0.02213
2761.33	0.10755	0.09046	0.07677			2761.12	0.01011	0.02747	0.06304			2761.12	0.03818	0.03032	0.02214
2759.9	0.10764	0.0906	0.07683			2759.69	0.0101	0.02747	0.06302			2759.69	0.03818	0.03033	0.02215
2758.47	0.10773	0.09075	0.07688			2758.27	0.01009	0.02746	0.06299			2758.27	0.03819	0.03034	0.02216
2757.04	0.10781	0.09089	0.07693			2756.84	0.01007	0.02746	0.06297			2756.84	0.03819	0.03034	0.02217
2755.61	0.1079	0.09103	0.07698			2755.41	0.01006	0.02746	0.06295			2755.41	0.0382	0.03035	0.02217
2754.19	0.10798	0.09116	0.07702			2753.98	0.01006	0.02746	0.06293			2753.98	0.0382	0.03036	0.02218
2752.76	0.10805	0.0913	0.07706			2752.56	0.01007	0.02745	0.06291			2752.56	0.03821	0.03036	0.02219
2751.33	0.10812	0.09143	0.0771			2751.13	0.01008	0.02745	0.0629			2751.13	0.03821	0.03037	0.02219
2749.9	0.10819	0.09155	0.07714			2749.7	0.0101	0.02745	0.06288			2749.7	0.03821	0.03037	0.0222
2748.48	0.10826	0.09167	0.07718			2748.27	0.01011	0.02745	0.06286			2748.27	0.03821	0.03037	0.0222
2747.05	0.10833	0.09178	0.07721			2746.85	0.0101	0.02745	0.06285			2746.85	0.03822	0.03038	0.0222
2745.62	0.10839	0.09188	0.07725			2745.42	0.01008	0.02746	0.06283			2745.42	0.03822	0.03038	0.0222
2744.19	0.10845	0.09198	0.07728			2743.99	0.01006	0.02746	0.06282			2743.99	0.03822	0.03038	0.02221
2742.76	0.1085	0.09208	0.07732			2742.56	0.01003	0.02745	0.06281			2742.56	0.03822	0.03039	0.02221
2741.34	0.10856	0.09216	0.07735			2741.13	0.01002	0.02745	0.06279			2741.13	0.03823	0.03039	0.02221
2739.91	0.10861	0.09224	0.07738			2739.71	0.01002	0.02744	0.06278			2739.71	0.03823	0.03039	0.02221
2738.48	0.10866	0.09232	0.07741			2738.28	0.01003	0.02744	0.06276			2738.28	0.03823	0.03039	0.02221
2737.05	0.10871	0.09239	0.07744			2736.85	0.01003	0.02743	0.06275			2736.85	0.03824	0.0304	0.02222
2735.63	0.10876	0.09245	0.07747			2735.42	0.01003	0.02742	0.06274			2735.42	0.03824	0.0304	0.02222
2734.2	0.1088	0.09251	0.0775			2734	0.01002	0.02742	0.06273			2734	0.03824	0.03041	0.02222
2732.77	0.10884	0.09257	0.07753			2732.57	0.01001	0.02742	0.06272			2732.57	0.03825	0.03041	0.02222
2731.34	0.10888	0.09263	0.07755			2731.14	0.01002	0.02741	0.0627			2731.14	0.03825	0.03042	0.02223
2729.91	0.10892	0.09268	0.07758			2729.71	0.01003	0.02741	0.06269			2729.71	0.03825	0.03042	0.02223
2728.49	0.10896	0.09273	0.0776			2728.29	0.01006	0.0274	0.06268			2728.29	0.03826	0.03043	0.02224
2727.06	0.109	0.09279	0.07763			2726.86	0.01009	0.0274	0.06267			2726.86	0.03826	0.03044	0.02224
2725.63	0.10903	0.09285	0.07765			2725.43	0.0101	0.02739	0.06265			2725.43	0.03827	0.03044	0.02225
2724.2	0.10907	0.0929	0.07768			2724	0.01011	0.02739	0.06264			2724	0.03827	0.03045	0.02226
2722.78	0.1091	0.09296	0.0777			2722.57	0.01009	0.0274	0.06263			2722.57	0.03828	0.03046	0.02226
2721.35	0.10914	0.09303	0.07772			2721.15	0.01007	0.0274	0.06262			2721.15	0.03829	0.03046	0.02227
2719.92	0.10918	0.09309	0.07775			2719.72	0.01004	0.0274	0.06261			2719.72	0.03829	0.03047	0.02228
2718.49	0.10922	0.09316	0.07777			2718.29	0.01002	0.0274	0.06259			2718.29	0.0383	0.03048	0.02229
2717.06	0.10926	0.09323	0.0778			2716.86	0.01001	0.0274	0.06258			2716.86	0.0383	0.03048	0.0223
2715.64	0.1093	0.09331	0.07782			2715.44	0.01	0.02739	0.06257			2715.44	0.03831	0.03049	0.0223
2714.21	0.10934	0.09338	0.07785			2714.01	0.01	0.02739	0.06255			2714.01	0.03831	0.0305	0.02231
2712.78	0.10938	0.09347	0.07787			2712.58	0.01	0.02738	0.06254			2712.58	0.03832	0.0305	0.02232
2711.35	0.10942	0.09355	0.0779			2711.15	0.01001	0.02738	0.06252			2711.15	0.03832	0.03051	0.02233
2709.93	0.10946	0.09363	0.07793			2709.73	0.01001	0.02738	0.06251			2709.73	0.03833	0.03051	0.02234
2708.5	0.1095	0.09371	0.07796			2708.3	0.01001	0.02738	0.0625			2708.3	0.03833	0.03052	0.02235
2707.07	0.10955	0.0938	0.07798			2706.87	0.01001	0.02737	0.06248			2706.87	0.03833	0.03052	0.02235
2705.64	0.10959	0.09388	0.07801			2705.44	0.01001	0.02737	0.06247			2705.44	0.03834	0.03053	0.02236
2704.21	0.10963	0.09396	0.07804			2704.02	0.01001	0.02737	0.06246			2704.02	0.03834	0.03054	0.02237
2702.79	0.10967	0.09404	0.07807			2702.59	0.01001	0.02737	0.06244			2702.59	0.03834	0.03054	0.02238
2701.36	0.10972	0.09412	0.0781			2701.16	0.01001	0.02737	0.06243			2701.16	0.03835	0.03055	0.02238
2699.93	0.10976	0.0942	0.07813			2699.73	0.01001	0.02737	0.06242			2699.73	0.03835	0.03055	0.02239
2698.5	0.10981	0.09428	0.07816			2698.3	0.01001	0.02737	0.0624			2698.3	0.03835	0.03056	0.02239
2697.08	0.10986	0.09436	0.0782			2696.88	0.01001	0.02738	0.06239			2696.88	0.03836	0.03057	0.02239
2695.65	0.10991	0.09444	0.07823			2695.45	0.01001	0.02738	0.06237			2695.45	0.03836	0.03057	0.0224
2694.22	0.10996	0.09453	0.07827			2694.02	0.01	0.02738	0.06236			2694.02	0.03836	0.03058	0.0224
2692.79	0.11001	0.09461	0.07831			2692.59	0.01	0.02738	0.06235			2692.59	0.03837	0.03059	0.02241
2691.36	0.11007	0.09469	0.07835			2691.17	0.01	0.02738	0.06234			2691.17	0.03837	0.0306	0.02241
2689.94	0.11013	0.09477	0.07839			2689.74	0.01	0.02738	0.06232			2689.74	0.03837	0.0306	0.02241
2688.51	0.11019	0.09486	0.07843			2688.31	0.01	0.02737	0.0623			2688.31	0.03838	0.03061	0.02242
2687.08	0.11025	0.09494	0.07847			2686.88	0.01	0.02737	0.06229			2686.88	0.03838	0.03061	0.02242
2685.65	0.11032	0.09502	0.07852			2685.46	0.01001	0.02737	0.06227			2685.46	0.03839	0.03062	0.02242
2684.23	0.11038	0.0951	0.07856			2684.03	0.01002	0.02737	0.06226			2684.03	0.03839	0.03062	0.02242
2682.8	0.11044	0.09518	0.07861			2682.6	0.01003	0.02736	0.06224			2682.6	0.03839	0.03062	0.02243
2681.37	0.11051	0.09526	0.07865			2681.17	0.01005	0.02736	0.06222			2681.17	0.0384	0.03063	0.02243
2679.94	0.11057	0.09533	0.0787			2679.74	0.01007	0.02736	0.06221			2679.74	0.0384	0.03063	0.02243
2678.51	0.11064	0.0954	0.07874			2678.32	0.01008	0.02737	0.0622			2678.32	0.0384	0.03063	0.02243
2677.09	0.1107	0.09546	0.07878			2676.89	0.01007	0.02737	0.06218			2676.89	0.03841	0.03063	0.02243
2675.66	0.11076	0.09552	0.07882			2675.46	0.01006	0.02738	0.06217			2675.46	0.03841	0.03063	0.02244
2674.23	0.11082	0.09558	0.07886			2674.03	0.01005	0.02738	0.06216			2674.03	0.03841	0.03063	0.02244
2672.8	0.11088	0.09563	0.0789			2672.61	0.01003	0.02738	0.06214			2672.61	0.03841	0.03063	0.02244
2671.38	0.11094	0.09568	0.07894			2671.18	0.01002	0.02739	0.06213			2671.18	0.03841	0.03063	0.02244
2669.95	0.111	0.09573	0.07898			2669.75	0.01002	0.02739	0.06212			2669.75	0.03841	0.03063	0.02244
2668.52	0.11106	0.09577	0.07902			2668.32	0.01003	0.02739	0.06211			2668.32	0.03842	0.03063	0.02244
2667.09	0.11111	0.09581	0.07905			2666.9	0.01003	0.02738	0.0621			2666.9	0.03842	0.03063	0.02244
2665.66	0.11117	0.09585	0.07909			2665.47	0.01003	0.02738	0.06209			2665.47	0.03842	0.03063	0.02244
2664.24	0.11122	0.09589	0.07912			2664.04	0.01003	0.02737	0.06208			2664.04	0.03842	0.03063	0.02244
2662.81	0.11128	0.09593	0.07915			2662.61	0.01003	0.02737	0.06207			2662.61	0.03842	0.03063	0.02244
2661.38	0.11133	0.09596	0.07919			2661.18	0.01003	0.02737	0.06206			2661.18	0.03842	0.03063	0.02244
2659.95	0.11139	0.096	0.07922			2659.76	0.01003	0.02737	0.06205			2659.76	0.03842	0.03063	0.02244
2658.53	0.11144	0.09603	0.07925			2658.33	0.01002	0.02737	0.06204			2658.33	0.03842	0.03063	0.02244
2657.1	0.1115	0.09607	0.07928			2656.9	0.01002	0.02737	0.06203			2656.9	0.03842	0.03063	0.02243
2655.67	0.11155	0.0961	0.07932			2655.47	0.01002	0.02737	0.06202			2655.47	0.03842	0.03063	0.02243
2654.24	0.1116	0.09613	0.07935			2654.05	0.01002	0.02737	0.06201			2654.05	0.03842	0.03063	0.02244
2652.81	0.11165	0.09617	0.07938			2652.62	0.01002	0.02737	0.062			2652.62	0.03842	0.03063	0.02244
2651.39	0.1117	0.0962	0.07941			2651.19	0.01002	0.02736	0.06199			2651.19	0.03842	0.03063	0.02244
2649.96	0.11175	0.09623	0.07944			2649.76	0.01002	0.02736	0.06198			2649.76	0.03842	0.03063	0.02244
2648.53	0.1118	0.09626	0.07946			2648.34	0.01001	0.02736	0.06197			2648.34	0.03842	0.03063	0.02244
2647.1	0.11185	0.09628	0.07949			2646.91	0.01001	0.02736	0.06196			2646.91	0.03841	0.03064	0.02245
2645.68	0.11189	0.09631	0.07952			2645.48	0.01	0.02736	0.06195			2645.48	0.03841	0.03064	0.02245
2644.25	0.11194	0.09634	0.07955			2644.05	0.01001	0.02736	0.06194			2644.05	0.03841	0.03064	0.02245
2642.82	0.11198	0.09637	0.07957			2642.63	0.01002	0.02735	0.06193			2642.63	0.03842	0.03065	0.02246
2641.39	0.11203	0.09639	0.0796			2641.2	0.01003	0.02735	0.06192			2641.2	0.03842	0.03065	0.02247
2639.96	0.11207	0.09642	0.07962			2639.77	0.01003	0.02734	0.06191			2639.77	0.03842	0.03066	0.02247
2638.54	0.11211	0.09645	0.07965			2638.34	0.01004	0.02734	0.0619			2638.34	0.03843	0.03067	0.02248
2637.11	0.11215	0.09647	0.07967			2636.91	0.01004	0.02734	0.06189			2636.91	0.03843	0.03067	0.02249
2635.68	0.11219	0.09649	0.0797			2635.49	0.01004	0.02734	0.06188			2635.49	0.03844	0.03068	0.0225
2634.25	0.11222	0.09652	0.07972			2634.06	0.01004	0.02734	0.06187			2634.06	0.03844	0.03069	0.0225
2632.83	0.11226	0.09654	0.07974			2632.63	0.01004	0.02733	0.06187			2632.63	0.03845	0.0307	0.02251
2631.4	0.11229	0.09657	0.07976			2631.2	0.01003	0.02733	0.06186			2631.2	0.03846	0.03071	0.02252
2629.97	0.11233	0.09659	0.07979			2629.78	0.01003	0.02732	0.06185			2629.78	0.03847	0.03072	0.02253
2628.54	0.11236	0.09661	0.07981			2628.35	0.01003	0.02731	0.06184			2628.35	0.03847	0.03073	0.02254
2627.11	0.1124	0.09663	0.07983			2626.92	0.01004	0.02731	0.06183			2626.92	0.03848	0.03074	0.02255
2625.69	0.11243	0.09665	0.07985			2625.49	0.01004	0.0273	0.06182			2625.49	0.03849	0.03075	0.02255
2624.26	0.11246	0.09667	0.07986			2624.07	0.01003	0.0273	0.06181			2624.07	0.03849	0.03075	0.02256
2622.83	0.11249	0.09669	0.07988			2622.64	0.01003	0.02729	0.0618			2622.64	0.0385	0.03076	0.02257
2621.4	0.11252	0.09671	0.0799			2621.21	0.01002	0.02729	0.0618			2621.21	0.03851	0.03077	0.02257
2619.98	0.11255	0.09673	0.07992			2619.78	0.01001	0.02729	0.06179			2619.78	0.03851	0.03077	0.02258
2618.55	0.11257	0.09675	0.07993			2618.35	0.01001	0.02728	0.06178			2618.35	0.03852	0.03078	0.02258
2617.12	0.1126	0.09676	0.07995			2616.93	0.01002	0.02728	0.06177			2616.93	0.03852	0.03079	0.02259
2615.69	0.11263	0.09678	0.07996			2615.5	0.01002	0.02727	0.06176			2615.5	0.03853	0.03079	0.02259
2614.26	0.11265	0.09679	0.07998			2614.07	0.01003	0.02727	0.06176			2614.07	0.03853	0.0308	0.02259
2612.84	0.11267	0.09681	0.07999			2612.64	0.01003	0.02727	0.06175			2612.64	0.03853	0.0308	0.02259
2611.41	0.1127	0.09682	0.08001			2611.22	0.01002	0.02727	0.06174			2611.22	0.03853	0.0308	0.0226
2609.98	0.11272	0.09683	0.08002			2609.79	0.01001	0.02727	0.06174			2609.79	0.03854	0.03081	0.0226
2608.55	0.11274	0.09685	0.08004			2608.36	0.01001	0.02727	0.06173			2608.36	0.03854	0.03081	0.0226
2607.13	0.11276	0.09686	0.08005			2606.93	0.01	0.02727	0.06172			2606.93	0.03854	0.03081	0.0226
2605.7	0.11279	0.09687	0.08006			2605.51	0.01	0.02726	0.06171			2605.51	0.03854	0.03082	0.0226
2604.27	0.11281	0.09688	0.08008			2604.08	0.01	0.02726	0.06171			2604.08	0.03854	0.03082	0.02261
2602.84	0.11283	0.09689	0.08009			2602.65	0.01	0.02725	0.0617			2602.65	0.03854	0.03082	0.02261
2601.41	0.11285	0.09691	0.0801			2601.22	0.01	0.02725	0.06169			2601.22	0.03855	0.03083	0.02261
2599.99	0.11287	0.09692	0.08012			2599.79	0.01001	0.02724	0.06168			2599.79	0.03855	0.03083	0.02262
2598.56	0.1129	0.09693	0.08013			2598.37	0.01001	0.02723	0.06167			2598.37	0.03855	0.03083	0.02262
2597.13	0.11292	0.09695	0.08015			2596.94	0.01001	0.02723	0.06167			2596.94	0.03855	0.03084	0.02263
2595.7	0.11294	0.09696	0.08016			2595.51	0.01002	0.02722	0.06166			2595.51	0.03855	0.03084	0.02263
2594.28	0.11296	0.09697	0.08017			2594.08	0.01002	0.02722	0.06165			2594.08	0.03856	0.03085	0.02264
2592.85	0.11299	0.09699	0.08019			2592.66	0.01002	0.02721	0.06165			2592.66	0.03856	0.03085	0.02264
2591.42	0.11301	0.097	0.0802			2591.23	0.01001	0.02721	0.06164			2591.23	0.03856	0.03086	0.02265
2589.99	0.11304	0.09702	0.08022			2589.8	0.01001	0.02721	0.06163			2589.8	0.03856	0.03086	0.02266
2588.56	0.11306	0.09704	0.08023			2588.37	0.01001	0.02721	0.06162			2588.37	0.03857	0.03087	0.02266
2587.14	0.11308	0.09705	0.08025			2586.95	0.01	0.02721	0.06162			2586.95	0.03857	0.03087	0.02267
2585.71	0.11311	0.09707	0.08026			2585.52	0.01	0.02721	0.06161			2585.52	0.03858	0.03088	0.02268
2584.28	0.11313	0.09709	0.08027			2584.09	0.01	0.02721	0.0616			2584.09	0.03858	0.03089	0.02269
2582.85	0.11316	0.09711	0.08029			2582.66	0.01	0.02721	0.06159			2582.66	0.03859	0.03089	0.02269
2581.43	0.11318	0.09712	0.0803			2581.24	0.01	0.02721	0.06159			2581.24	0.0386	0.0309	0.0227
2580	0.11321	0.09714	0.08032			2579.81	0.01001	0.02721	0.06158			2579.81	0.0386	0.03091	0.02271
2578.57	0.11323	0.09716	0.08033			2578.38	0.01001	0.02721	0.06157			2578.38	0.03861	0.03091	0.02271
2577.14	0.11325	0.09718	0.08034			2576.95	0.01001	0.02721	0.06156			2576.95	0.03862	0.03092	0.02272
2575.71	0.11328	0.0972	0.08036			2575.52	0.01001	0.02721	0.06155			2575.52	0.03862	0.03092	0.02272
2574.29	0.1133	0.09721	0.08037			2574.1	0.01001	0.0272	0.06154			2574.1	0.03863	0.03093	0.02273
2572.86	0.11332	0.09723	0.08038			2572.67	0.01002	0.0272	0.06154			2572.67	0.03863	0.03093	0.02273
2571.43	0.11334	0.09724	0.08039			2571.24	0.01002	0.0272	0.06153			2571.24	0.03864	0.03093	0.02274
2570	0.11336	0.09726	0.08041			2569.81	0.01001	0.0272	0.06152			2569.81	0.03864	0.03094	0.02274
2568.58	0.11338	0.09727	0.08042			2568.39	0.01001	0.0272	0.06151			2568.39	0.03865	0.03094	0.02274
2567.15	0.1134	0.09729	0.08043			2566.96	0.01001	0.0272	0.0615			2566.96	0.03865	0.03094	0.02274
2565.72	0.11341	0.0973	0.08044			2565.53	0.01	0.0272	0.0615			2565.53	0.03865	0.03094	0.02274
2564.29	0.11343	0.09731	0.08044			2564.1	0.01	0.02719	0.06149			2564.1	0.03865	0.03094	0.02274
2562.86	0.11344	0.09732	0.08045			2562.68	0.01	0.02719	0.06148			2562.68	0.03865	0.03094	0.02274
2561.44	0.11346	0.09734	0.08046			2561.25	0.01001	0.02719	0.06148			2561.25	0.03865	0.03094	0.02275
2560.01	0.11347	0.09735	0.08047			2559.82	0.01001	0.02719	0.06147			2559.82	0.03865	0.03094	0.02275
2558.58	0.11348	0.09736	0.08048			2558.39	0.01002	0.02719	0.06146			2558.39	0.03865	0.03094	0.02275
2557.15	0.11349	0.09736	0.08048			2556.96	0.01002	0.02719	0.06146			2556.96	0.03865	0.03095	0.02275
2555.73	0.1135	0.09737	0.08049			2555.54	0.01002	0.02719	0.06145			2555.54	0.03865	0.03095	0.02275
2554.3	0.11352	0.09738	0.0805			2554.11	0.01002	0.02719	0.06145			2554.11	0.03865	0.03095	0.02276
2552.87	0.11353	0.09739	0.0805			2552.68	0.01003	0.02718	0.06144			2552.68	0.03865	0.03095	0.02276
2551.44	0.11354	0.0974	0.08051			2551.25	0.01003	0.02718	0.06143			2551.25	0.03866	0.03096	0.02276
2550.01	0.11355	0.0974	0.08051			2549.83	0.01003	0.02717	0.06143			2549.83	0.03866	0.03096	0.02277
2548.59	0.11356	0.09741	0.08052			2548.4	0.01004	0.02717	0.06142			2548.4	0.03866	0.03096	0.02277
2547.16	0.11357	0.09742	0.08053			2546.97	0.01004	0.02716	0.06141			2546.97	0.03866	0.03097	0.02277
2545.73	0.11358	0.09742	0.08053			2545.54	0.01005	0.02716	0.06141			2545.54	0.03867	0.03097	0.02278
2544.3	0.11359	0.09743	0.08054			2544.12	0.01005	0.02716	0.0614			2544.12	0.03867	0.03097	0.02278
2542.88	0.1136	0.09743	0.08055			2542.69	0.01005	0.02716	0.06139			2542.69	0.03867	0.03097	0.02279
2541.45	0.11361	0.09744	0.08055			2541.26	0.01006	0.02715	0.06139			2541.26	0.03868	0.03098	0.02279
2540.02	0.11362	0.09745	0.08056			2539.83	0.01006	0.02715	0.06138			2539.83	0.03868	0.03098	0.0228
2538.59	0.11363	0.09745	0.08056			2538.4	0.01007	0.02715	0.06138			2538.4	0.03868	0.03098	0.0228
2537.16	0.11364	0.09746	0.08057			2536.98	0.01008	0.02715	0.06137			2536.98	0.03869	0.03098	0.0228
2535.74	0.11365	0.09746	0.08058			2535.55	0.01008	0.02715	0.06137			2535.55	0.03869	0.03099	0.02281
2534.31	0.11366	0.09747	0.08058			2534.12	0.01008	0.02714	0.06136			2534.12	0.03869	0.03099	0.02281
2532.88	0.11366	0.09747	0.08059			2532.69	0.01009	0.02714	0.06136			2532.69	0.03869	0.03099	0.02281
2531.45	0.11367	0.09748	0.08059			2531.27	0.01009	0.02714	0.06135			2531.27	0.03869	0.03099	0.02281
2530.03	0.11368	0.09748	0.0806			2529.84	0.01009	0.02714	0.06134			2529.84	0.0387	0.031	0.02281
2528.6	0.11369	0.09749	0.0806			2528.41	0.0101	0.02713	0.06134			2528.41	0.0387	0.031	0.02282
2527.17	0.1137	0.09749	0.08061			2526.98	0.0101	0.02712	0.06133			2526.98	0.0387	0.031	0.02282
2525.74	0.11371	0.0975	0.08062			2525.56	0.0101	0.02712	0.06132			2525.56	0.03871	0.03101	0.02282
2524.31	0.11372	0.09751	0.08062			2524.13	0.01011	0.02711	0.06132			2524.13	0.03871	0.03101	0.02282
2522.89	0.11373	0.09751	0.08063			2522.7	0.01011	0.02711	0.06131			2522.7	0.03872	0.03102	0.02283
2521.46	0.11374	0.09752	0.08064			2521.27	0.01012	0.02711	0.06131			2521.27	0.03872	0.03103	0.02283
2520.03	0.11375	0.09753	0.08064			2519.85	0.01013	0.0271	0.0613			2519.85	0.03872	0.03103	0.02283
2518.6	0.11376	0.09754	0.08065			2518.42	0.01013	0.02711	0.06129			2518.42	0.03873	0.03104	0.02283
2517.18	0.11377	0.09754	0.08066			2516.99	0.01013	0.02711	0.06129			2516.99	0.03873	0.03104	0.02284
2515.75	0.11379	0.09755	0.08067			2515.56	0.01014	0.02711	0.06128			2515.56	0.03873	0.03105	0.02284
2514.32	0.1138	0.09756	0.08068			2514.13	0.01014	0.02712	0.06128			2514.13	0.03873	0.03105	0.02284
2512.89	0.11381	0.09757	0.08068			2512.71	0.01015	0.02713	0.06127			2512.71	0.03873	0.03105	0.02284
2511.46	0.11383	0.09758	0.08069			2511.28	0.01015	0.02714	0.06126			2511.28	0.03873	0.03106	0.02285
2510.04	0.11384	0.09759	0.0807			2509.85	0.01016	0.02714	0.06126			2509.85	0.03873	0.03106	0.02285
2508.61	0.11386	0.0976	0.08071			2508.42	0.01016	0.02715	0.06125			2508.42	0.03873	0.03106	0.02285
2507.18	0.11387	0.09761	0.08072			2507	0.01017	0.02716	0.06124			2507	0.03873	0.03106	0.02285
2505.75	0.11389	0.09762	0.08073			2505.57	0.01018	0.02716	0.06123			2505.57	0.03873	0.03106	0.02285
2504.33	0.1139	0.09763	0.08074			2504.14	0.01019	0.02716	0.06123			2504.14	0.03873	0.03106	0.02285
2502.9	0.11392	0.09764	0.08075			2502.71	0.01019	0.02716	0.06122			2502.71	0.03873	0.03106	0.02285
2501.47	0.11394	0.09765	0.08076			2501.29	0.0102	0.02716	0.06121			2501.29	0.03872	0.03106	0.02285
2500.04	0.11395	0.09766	0.08077			2499.86	0.0102	0.02716	0.0612			2499.86	0.03872	0.03106	0.02285
2498.61	0.11397	0.09768	0.08078			2498.43	0.0102	0.02716	0.0612			2498.43	0.03872	0.03105	0.02285
2497.19	0.11398	0.09769	0.08079			2497	0.0102	0.02715	0.06119			2497	0.03872	0.03105	0.02285
2495.76	0.11399	0.0977	0.0808			2495.57	0.0102	0.02715	0.06118			2495.57	0.03872	0.03105	0.02285
2494.33	0.114	0.09771	0.0808			2494.15	0.01021	0.02714	0.06118			2494.15	0.03872	0.03105	0.02285
2492.9	0.11402	0.09772	0.08081			2492.72	0.01021	0.02714	0.06117			2492.72	0.03872	0.03105	0.02285
2491.48	0.11403	0.09773	0.08082			2491.29	0.01021	0.02714	0.06116			2491.29	0.03872	0.03105	0.02285
2490.05	0.11404	0.09774	0.08082			2489.86	0.01021	0.02714	0.06116			2489.86	0.03872	0.03105	0.02285
2488.62	0.11404	0.09775	0.08083			2488.44	0.01021	0.02714	0.06115			2488.44	0.03872	0.03105	0.02285
2487.19	0.11405	0.09776	0.08083			2487.01	0.01022	0.02715	0.06115			2487.01	0.03872	0.03105	0.02285
2485.76	0.11406	0.09777	0.08084			2485.58	0.01023	0.02715	0.06114			2485.58	0.03872	0.03105	0.02285
2484.34	0.11407	0.09778	0.08084			2484.15	0.01024	0.02715	0.06114			2484.15	0.03872	0.03105	0.02285
2482.91	0.11408	0.09779	0.08085			2482.73	0.01025	0.02715	0.06113			2482.73	0.03873	0.03105	0.02285
2481.48	0.11408	0.0978	0.08085			2481.3	0.01026	0.02715	0.06113			2481.3	0.03873	0.03105	0.02285
2480.05	0.11409	0.09781	0.08086			2479.87	0.01026	0.02715	0.06112			2479.87	0.03873	0.03106	0.02285
2478.63	0.1141	0.09782	0.08086			2478.44	0.01027	0.02715	0.06112			2478.44	0.03873	0.03106	0.02285
2477.2	0.11411	0.09783	0.08087			2477.01	0.01027	0.02714	0.06111			2477.01	0.03873	0.03106	0.02285
2475.77	0.11412	0.09784	0.08088			2475.59	0.01028	0.02714	0.06111			2475.59	0.03873	0.03106	0.02286
2474.34	0.11414	0.09785	0.08089			2474.16	0.01028	0.02714	0.0611			2474.16	0.03874	0.03106	0.02286
2472.91	0.11415	0.09786	0.08089			2472.73	0.01028	0.02713	0.06109			2472.73	0.03874	0.03107	0.02286
2471.49	0.11417	0.09788	0.0809			2471.3	0.01029	0.02713	0.06109			2471.3	0.03874	0.03107	0.02286
2470.06	0.11418	0.09789	0.08092			2469.88	0.01029	0.02713	0.06108			2469.88	0.03874	0.03108	0.02287
2468.63	0.1142	0.0979	0.08093			2468.45	0.0103	0.02713	0.06107			2468.45	0.03875	0.03108	0.02287
2467.2	0.11422	0.09792	0.08094			2467.02	0.01031	0.02713	0.06107			2467.02	0.03875	0.03109	0.02288
2465.78	0.11424	0.09793	0.08095			2465.59	0.01031	0.02713	0.06106			2465.59	0.03875	0.03109	0.02288
2464.35	0.11427	0.09795	0.08097			2464.17	0.01032	0.02713	0.06105			2464.17	0.03876	0.03109	0.02289
2462.92	0.11429	0.09796	0.08098			2462.74	0.01032	0.02713	0.06104			2462.74	0.03876	0.0311	0.02289
2461.49	0.11431	0.09798	0.08099			2461.31	0.01032	0.02713	0.06103			2461.31	0.03876	0.0311	0.02289
2460.06	0.11434	0.09799	0.08101			2459.88	0.01032	0.02713	0.06103			2459.88	0.03876	0.0311	0.0229
2458.64	0.11436	0.09801	0.08102			2458.46	0.01032	0.02712	0.06102			2458.46	0.03876	0.03111	0.0229
2457.21	0.11438	0.09802	0.08103			2457.03	0.01033	0.02712	0.06101			2457.03	0.03877	0.03111	0.0229
2455.78	0.11441	0.09803	0.08105			2455.6	0.01033	0.02712	0.061			2455.6	0.03877	0.03111	0.02291
2454.35	0.11443	0.09804	0.08106			2454.17	0.01034	0.02712	0.06099			2454.17	0.03877	0.03111	0.02291
2452.93	0.11445	0.09806	0.08107			2452.74	0.01035	0.02712	0.06099			2452.74	0.03877	0.03112	0.02291
2451.5	0.11447	0.09807	0.08108			2451.32	0.01036	0.02712	0.06098			2451.32	0.03877	0.03112	0.02292
2450.07	0.11449	0.09808	0.0811			2449.89	0.01036	0.02712	0.06097			2449.89	0.03878	0.03112	0.02292
2448.64	0.11451	0.09809	0.08111			2448.46	0.01036	0.02712	0.06096			2448.46	0.03878	0.03112	0.02292
2447.21	0.11453	0.0981	0.08112			2447.03	0.01037	0.02712	0.06096			2447.03	0.03878	0.03112	0.02292
2445.79	0.11455	0.0981	0.08113			2445.61	0.01037	0.02712	0.06095			2445.61	0.03878	0.03112	0.02292
2444.36	0.11457	0.09811	0.08114			2444.18	0.01037	0.02712	0.06094			2444.18	0.03878	0.03112	0.02292
2442.93	0.11459	0.09812	0.08115			2442.75	0.01038	0.02711	0.06093			2442.75	0.03878	0.03112	0.02292
2441.5	0.1146	0.09813	0.08115			2441.32	0.01039	0.02711	0.06092			2441.32	0.03878	0.03112	0.02292
2440.08	0.11462	0.09813	0.08116			2439.9	0.01039	0.02711	0.06092			2439.9	0.03878	0.03112	0.02292
2438.65	0.11463	0.09814	0.08117			2438.47	0.0104	0.02711	0.06091			2438.47	0.03878	0.03112	0.02293
2437.22	0.11465	0.09814	0.08118			2437.04	0.01041	0.02711	0.0609			2437.04	0.03878	0.03112	0.02293
2435.79	0.11466	0.09815	0.08119			2435.61	0.01041	0.0271	0.0609			2435.61	0.03878	0.03112	0.02293
2434.36	0.11467	0.09816	0.08119			2434.18	0.01042	0.0271	0.06089			2434.18	0.03878	0.03112	0.02293
2432.94	0.11468	0.09816	0.0812			2432.76	0.01043	0.0271	0.06088			2432.76	0.03878	0.03112	0.02293
2431.51	0.1147	0.09817	0.08121			2431.33	0.01043	0.0271	0.06088			2431.33	0.03878	0.03112	0.02293
2430.08	0.11471	0.09817	0.08122			2429.9	0.01044	0.02709	0.06087			2429.9	0.03878	0.03112	0.02293
2428.65	0.11472	0.09818	0.08122			2428.47	0.01045	0.02709	0.06086			2428.47	0.03878	0.03112	0.02293
2427.23	0.11474	0.09818	0.08123			2427.05	0.01046	0.02709	0.06086			2427.05	0.03878	0.03112	0.02293
2425.8	0.11475	0.09819	0.08124			2425.62	0.01046	0.02709	0.06085			2425.62	0.03878	0.03113	0.02294
2424.37	0.11476	0.09819	0.08124			2424.19	0.01047	0.02709	0.06084			2424.19	0.03878	0.03113	0.02294
2422.94	0.11477	0.0982	0.08125			2422.76	0.01047	0.0271	0.06084			2422.76	0.03878	0.03113	0.02294
2421.51	0.11478	0.0982	0.08126			2421.34	0.01047	0.0271	0.06083			2421.34	0.03879	0.03113	0.02294
2420.09	0.11479	0.09821	0.08126			2419.91	0.01048	0.0271	0.06082			2419.91	0.03879	0.03114	0.02294
2418.66	0.11481	0.09821	0.08127			2418.48	0.01048	0.0271	0.06082			2418.48	0.03879	0.03114	0.02294
2417.23	0.11482	0.09822	0.08128			2417.05	0.01049	0.0271	0.06081			2417.05	0.03879	0.03114	0.02295
2415.8	0.11483	0.09822	0.08128			2415.62	0.0105	0.0271	0.0608			2415.62	0.0388	0.03115	0.02295
2414.38	0.11484	0.09823	0.08129			2414.2	0.01051	0.0271	0.0608			2414.2	0.0388	0.03115	0.02295
2412.95	0.11485	0.09823	0.0813			2412.77	0.01052	0.0271	0.06079			2412.77	0.0388	0.03115	0.02295
2411.52	0.11486	0.09823	0.0813			2411.34	0.01052	0.0271	0.06078			2411.34	0.03881	0.03115	0.02296
2410.09	0.11487	0.09824	0.08131			2409.91	0.01052	0.0271	0.06077			2409.91	0.03881	0.03116	0.02296
2408.66	0.11488	0.09824	0.08132			2408.49	0.01052	0.0271	0.06077			2408.49	0.03881	0.03116	0.02296
2407.24	0.1149	0.09824	0.08132			2407.06	0.01053	0.0271	0.06076			2407.06	0.03881	0.03116	0.02296
2405.81	0.11491	0.09825	0.08133			2405.63	0.01054	0.0271	0.06075			2405.63	0.03882	0.03117	0.02297
2404.38	0.11492	0.09825	0.08133			2404.2	0.01055	0.0271	0.06075			2404.2	0.03882	0.03117	0.02297
2402.95	0.11493	0.09825	0.08134			2402.78	0.01057	0.0271	0.06074			2402.78	0.03882	0.03118	0.02297
2401.53	0.11494	0.09825	0.08134			2401.35	0.01058	0.02709	0.06073			2401.35	0.03882	0.03118	0.02297
2400.1	0.11495	0.09825	0.08135			2399.92	0.01059	0.02709	0.06073			2399.92	0.03882	0.03118	0.02298
2398.67	0.11495	0.09825	0.08135			2398.49	0.0106	0.02709	0.06072			2398.49	0.03882	0.03118	0.02298
2397.24	0.11496	0.09825	0.08136			2397.07	0.0106	0.02708	0.06071			2397.07	0.03882	0.03119	0.02298
2395.81	0.11497	0.09825	0.08136			2395.64	0.0106	0.02707	0.06071			2395.64	0.03882	0.03119	0.02299
2394.39	0.11497	0.09825	0.08136			2394.21	0.01061	0.02707	0.0607			2394.21	0.03882	0.03119	0.02299
2392.96	0.11498	0.09825	0.08136			2392.78	0.01063	0.02707	0.06069			2392.78	0.03883	0.0312	0.023
2391.53	0.11499	0.09825	0.08137			2391.35	0.01065	0.02707	0.06068			2391.35	0.03883	0.0312	0.023
2390.1	0.11501	0.09825	0.08138			2389.93	0.01069	0.02707	0.06067			2389.93	0.03884	0.0312	0.02301
2388.68	0.11503	0.09827	0.08139			2388.5	0.01075	0.02708	0.06067			2388.5	0.03884	0.03121	0.02302
2387.25	0.11506	0.09828	0.08141			2387.07	0.01082	0.02708	0.06066			2387.07	0.03885	0.03121	0.02303
2385.82	0.11511	0.09831	0.08143			2385.64	0.01089	0.02709	0.06065			2385.64	0.03885	0.03121	0.02303
2384.39	0.11516	0.09835	0.08147			2384.22	0.01096	0.02709	0.06063			2384.22	0.03886	0.03121	0.02304
2382.96	0.11524	0.09841	0.08152			2382.79	0.01102	0.02709	0.06062			2382.79	0.03886	0.03121	0.02304
2381.54	0.11535	0.09849	0.08159			2381.36	0.01107	0.02709	0.0606			2381.36	0.03887	0.03121	0.02304
2380.11	0.11548	0.0986	0.08168			2379.93	0.01109	0.02709	0.06057			2379.93	0.03887	0.0312	0.02303
2378.68	0.11565	0.09874	0.08179			2378.51	0.01109	0.02708	0.06054			2378.51	0.03886	0.03119	0.02303
2377.25	0.11586	0.09891	0.08193			2377.08	0.01106	0.02707	0.0605			2377.08	0.03886	0.03118	0.02302
2375.82	0.11611	0.09911	0.0821			2375.65	0.01101	0.02706	0.06045			2375.65	0.03885	0.03117	0.023
2374.4	0.1164	0.09935	0.08229			2374.22	0.01094	0.02705	0.06039			2374.22	0.03884	0.03116	0.02298
2372.97	0.11671	0.09961	0.0825			2372.79	0.01085	0.02703	0.06033			2372.79	0.03883	0.03114	0.02296
2371.54	0.11705	0.09988	0.08273			2371.37	0.01076	0.02701	0.06026			2371.37	0.03882	0.03112	0.02294
2370.11	0.11738	0.10016	0.08295			2369.94	0.01067	0.027	0.06018			2369.94	0.0388	0.03109	0.02291
2368.69	0.1177	0.10042	0.08317			2368.51	0.01059	0.02698	0.06009			2368.51	0.03879	0.03107	0.02288
2367.26	0.11798	0.10065	0.08335			2367.08	0.01049	0.02696	0.06			2367.08	0.03877	0.03105	0.02285
2365.83	0.1182	0.10083	0.0835			2365.66	0.0104	0.02694	0.0599			2365.66	0.03876	0.03103	0.02282
2364.4	0.11836	0.10095	0.0836			2364.23	0.01034	0.02692	0.05981			2364.23	0.03874	0.03101	0.0228
2362.97	0.11844	0.10101	0.08365			2362.8	0.0103	0.02691	0.05973			2362.8	0.03873	0.03099	0.02278
2361.55	0.11845	0.10101	0.08366			2361.37	0.01026	0.0269	0.05968			2361.37	0.03872	0.03098	0.02276
2360.12	0.1184	0.10096	0.08363			2359.95	0.0102	0.0269	0.05966			2359.95	0.03871	0.03096	0.02274
2358.69	0.11832	0.10089	0.08357			2358.52	0.01012	0.0269	0.05969			2358.52	0.0387	0.03095	0.02273
2357.26	0.11821	0.10078	0.08349			2357.09	0.01003	0.02691	0.05975			2357.09	0.0387	0.03095	0.02272
2355.84	0.11807	0.10066	0.0834			2355.66	0.01005	0.02692	0.05985			2355.66	0.03869	0.03094	0.02272
2354.41	0.11792	0.10052	0.08329			2354.23	0.01034	0.02693	0.05996			2354.23	0.03869	0.03094	0.02272
2352.98	0.11775	0.10038	0.08318			2352.81	0.01089	0.02695	0.06008			2352.81	0.0387	0.03095	0.02272
2351.55	0.11759	0.10023	0.08306			2351.38	0.01148	0.02696	0.06018			2351.38	0.0387	0.03095	0.02273
2350.12	0.11743	0.10009	0.08295			2349.95	0.01186	0.02697	0.06024			2349.95	0.0387	0.03096	0.02274
2348.7	0.11729	0.09996	0.08286			2348.52	0.01187	0.02698	0.06025			2348.52	0.03871	0.03097	0.02275
2347.27	0.11717	0.09986	0.08278			2347.1	0.01154	0.02699	0.06022			2347.1	0.03872	0.03098	0.02276
2345.84	0.1171	0.09979	0.08273			2345.67	0.01102	0.027	0.06015			2345.67	0.03872	0.03098	0.02277
2344.41	0.11706	0.09976	0.0827			2344.24	0.01055	0.02701	0.06006			2344.24	0.03873	0.03099	0.02278
2342.99	0.11707	0.09975	0.08271			2342.81	0.01033	0.02701	0.06			2342.81	0.03873	0.031	0.02279
2341.56	0.11711	0.09978	0.08273			2341.39	0.01037	0.02701	0.05996			2341.39	0.03874	0.03101	0.02279
2340.13	0.11718	0.09983	0.08278			2339.96	0.01054	0.02701	0.05995			2339.96	0.03874	0.03102	0.0228
2338.7	0.11726	0.09989	0.08283			2338.53	0.01067	0.02701	0.05995			2338.53	0.03875	0.03103	0.02281
2337.27	0.11734	0.09995	0.08289			2337.1	0.01073	0.02701	0.05995			2337.1	0.03876	0.03104	0.02282
2335.85	0.11741	0.1	0.08293			2335.68	0.01074	0.02701	0.05996			2335.68	0.03876	0.03105	0.02283
2334.42	0.11744	0.10002	0.08295			2334.25	0.01073	0.02701	0.05996			2334.25	0.03877	0.03106	0.02284
2332.99	0.11744	0.10001	0.08295			2332.82	0.0107	0.02701	0.05996			2332.82	0.03877	0.03107	0.02285
2331.56	0.11739	0.09997	0.08291			2331.39	0.01069	0.02701	0.05997			2331.39	0.03878	0.03107	0.02286
2330.14	0.11731	0.09989	0.08286			2329.96	0.01072	0.02701	0.05998			2329.96	0.03878	0.03108	0.02287
2328.71	0.11721	0.0998	0.08278			2328.54	0.01078	0.02702	0.06			2328.54	0.03879	0.03109	0.02288
2327.28	0.1171	0.0997	0.08271			2327.11	0.01085	0.02702	0.06002			2327.11	0.03879	0.0311	0.0229
2325.85	0.11699	0.09961	0.08263			2325.68	0.0109	0.02702	0.06003			2325.68	0.0388	0.0311	0.02291
2324.42	0.11689	0.09951	0.08256			2324.25	0.01091	0.02703	0.06005			2324.25	0.0388	0.03111	0.02292
2323	0.11679	0.09942	0.0825			2322.83	0.0109	0.02704	0.06006			2322.83	0.03881	0.03112	0.02293
2321.57	0.11669	0.09934	0.08243			2321.4	0.01088	0.02705	0.06008			2321.4	0.03881	0.03113	0.02294
2320.14	0.11659	0.09925	0.08236			2319.97	0.01088	0.02706	0.0601			2319.97	0.03882	0.03113	0.02295
2318.71	0.1165	0.09916	0.0823			2318.54	0.01091	0.02707	0.06013			2318.54	0.03882	0.03114	0.02296
2317.29	0.1164	0.09907	0.08223			2317.12	0.01095	0.02707	0.06014			2317.12	0.03882	0.03115	0.02297
2315.86	0.11631	0.09899	0.08217			2315.69	0.01098	0.02708	0.06016			2315.69	0.03883	0.03116	0.02297
2314.43	0.11622	0.09892	0.08211			2314.26	0.01099	0.02708	0.06016			2314.26	0.03883	0.03116	0.02298
2313	0.11615	0.09885	0.08206			2312.83	0.01096	0.02708	0.06017			2312.83	0.03883	0.03117	0.02298
2311.57	0.11608	0.09878	0.08201			2311.4	0.01093	0.02708	0.06018			2311.4	0.03884	0.03117	0.02298
2310.15	0.11602	0.09872	0.08197			2309.98	0.0109	0.02708	0.06019			2309.98	0.03884	0.03118	0.02299
2308.72	0.11596	0.09867	0.08194			2308.55	0.01089	0.02707	0.06019			2308.55	0.03884	0.03118	0.02299
2307.29	0.11591	0.09862	0.0819			2307.12	0.01089	0.02707	0.0602			2307.12	0.03884	0.03119	0.02299
2305.86	0.11587	0.09858	0.08187			2305.69	0.01088	0.02707	0.06021			2305.69	0.03884	0.03119	0.02299
2304.44	0.11583	0.09854	0.08185			2304.27	0.01085	0.02706	0.06021			2304.27	0.03885	0.0312	0.023
2303.01	0.1158	0.09851	0.08183			2302.84	0.01082	0.02706	0.06021			2302.84	0.03885	0.0312	0.023
2301.58	0.11577	0.09848	0.08181			2301.41	0.01078	0.02706	0.06021			2301.41	0.03885	0.03121	0.023
2300.15	0.11575	0.09845	0.08179			2299.98	0.01074	0.02705	0.06021			2299.98	0.03885	0.03121	0.023
2298.72	0.11572	0.09843	0.08178			2298.56	0.0107	0.02705	0.06021			2298.56	0.03885	0.03121	0.02301
2297.3	0.1157	0.0984	0.08176			2297.13	0.01066	0.02704	0.06021			2297.13	0.03885	0.03121	0.02301
2295.87	0.11568	0.09838	0.08175			2295.7	0.01063	0.02704	0.0602			2295.7	0.03885	0.03121	0.02301
2294.44	0.11566	0.09836	0.08174			2294.27	0.01061	0.02704	0.0602			2294.27	0.03885	0.03121	0.02301
2293.01	0.11565	0.09834	0.08173			2292.84	0.01058	0.02704	0.0602			2292.84	0.03885	0.03121	0.02301
2291.59	0.11564	0.09833	0.08172			2291.42	0.01056	0.02704	0.06019			2291.42	0.03885	0.03121	0.02301
2290.16	0.11563	0.09831	0.08172			2289.99	0.01054	0.02704	0.06019			2289.99	0.03885	0.03121	0.02301
2288.73	0.11562	0.0983	0.08171			2288.56	0.01053	0.02703	0.06019			2288.56	0.03885	0.03121	0.02301
2287.3	0.11561	0.09829	0.08171			2287.13	0.01052	0.02703	0.06018			2287.13	0.03885	0.03121	0.02301
2285.87	0.11561	0.09828	0.0817			2285.71	0.01051	0.02703	0.06018			2285.71	0.03885	0.03121	0.02301
2284.45	0.11561	0.09827	0.0817			2284.28	0.0105	0.02703	0.06018			2284.28	0.03885	0.03121	0.02301
2283.02	0.1156	0.09826	0.0817			2282.85	0.01049	0.02703	0.06017			2282.85	0.03885	0.03121	0.02301
2281.59	0.1156	0.09825	0.0817			2281.42	0.01047	0.02703	0.06017			2281.42	0.03885	0.03121	0.02301
2280.16	0.1156	0.09824	0.08169			2280	0.01045	0.02702	0.06016			2280	0.03885	0.03121	0.02301
2278.74	0.1156	0.09823	0.08169			2278.57	0.01042	0.02702	0.06015			2278.57	0.03885	0.03122	0.02301
2277.31	0.1156	0.09823	0.08169			2277.14	0.0104	0.02702	0.06015			2277.14	0.03885	0.03122	0.02301
2275.88	0.1156	0.09822	0.08169			2275.71	0.01039	0.02702	0.06014			2275.71	0.03885	0.03122	0.02301
2274.45	0.1156	0.09821	0.0817			2274.29	0.01038	0.02702	0.06014			2274.29	0.03885	0.03122	0.02301
2273.02	0.1156	0.09821	0.0817			2272.86	0.01038	0.02702	0.06013			2272.86	0.03885	0.03123	0.02301
2271.6	0.11561	0.0982	0.0817			2271.43	0.01038	0.02702	0.06013			2271.43	0.03885	0.03123	0.02301
2270.17	0.11561	0.0982	0.0817			2270	0.01037	0.02702	0.06012			2270	0.03885	0.03123	0.02301
2268.74	0.11561	0.09819	0.0817			2268.57	0.01037	0.02701	0.06011			2268.57	0.03885	0.03123	0.02301
2267.31	0.11561	0.09818	0.0817			2267.15	0.01036	0.02701	0.06011			2267.15	0.03885	0.03123	0.02301
2265.89	0.11561	0.09818	0.0817			2265.72	0.01035	0.02701	0.0601			2265.72	0.03885	0.03123	0.02301
2264.46	0.11561	0.09817	0.08169			2264.29	0.01035	0.02701	0.0601			2264.29	0.03885	0.03123	0.02301
2263.03	0.1156	0.09816	0.08169			2262.86	0.01034	0.027	0.06009			2262.86	0.03885	0.03123	0.02301
2261.6	0.1156	0.09815	0.08169			2261.44	0.01033	0.027	0.06009			2261.44	0.03885	0.03123	0.02301
2260.17	0.1156	0.09815	0.08169			2260.01	0.01033	0.027	0.06008			2260.01	0.03885	0.03123	0.02301
2258.75	0.1156	0.09814	0.08169			2258.58	0.01032	0.027	0.06008			2258.58	0.03885	0.03123	0.02301
2257.32	0.1156	0.09813	0.08169			2257.15	0.01032	0.027	0.06007			2257.15	0.03885	0.03123	0.02301
2255.89	0.11559	0.09812	0.08169			2255.73	0.01031	0.027	0.06007			2255.73	0.03885	0.03123	0.02301
2254.46	0.11559	0.09812	0.08168			2254.3	0.01031	0.027	0.06006			2254.3	0.03885	0.03122	0.02301
2253.04	0.11559	0.09811	0.08168			2252.87	0.01031	0.027	0.06006			2252.87	0.03884	0.03122	0.02301
2251.61	0.11559	0.0981	0.08168			2251.44	0.01031	0.027	0.06005			2251.44	0.03884	0.03122	0.02301
2250.18	0.11559	0.09809	0.08168			2250.01	0.01031	0.027	0.06005			2250.01	0.03884	0.03122	0.02301
2248.75	0.11559	0.09809	0.08168			2248.59	0.0103	0.027	0.06004			2248.59	0.03884	0.03122	0.02301
2247.32	0.11558	0.09808	0.08168			2247.16	0.01029	0.027	0.06004			2247.16	0.03884	0.03121	0.02301
2245.9	0.11558	0.09807	0.08168			2245.73	0.01028	0.02699	0.06003			2245.73	0.03884	0.03121	0.02301
2244.47	0.11558	0.09806	0.08167			2244.3	0.01027	0.02699	0.06003			2244.3	0.03884	0.03121	0.02302
2243.04	0.11558	0.09806	0.08167			2242.88	0.01026	0.02699	0.06002			2242.88	0.03884	0.03121	0.02302
2241.61	0.11558	0.09805	0.08167			2241.45	0.01025	0.02699	0.06002			2241.45	0.03884	0.03121	0.02302
2240.19	0.11558	0.09804	0.08167			2240.02	0.01025	0.02699	0.06001			2240.02	0.03884	0.03121	0.02302
2238.76	0.11558	0.09803	0.08167			2238.59	0.01025	0.02698	0.06001			2238.59	0.03884	0.0312	0.02302
2237.33	0.11558	0.09803	0.08167			2237.17	0.01024	0.02698	0.06			2237.17	0.03884	0.0312	0.02302
2235.9	0.11558	0.09802	0.08166			2235.74	0.01024	0.02698	0.05999			2235.74	0.03884	0.0312	0.02301
2234.47	0.11558	0.09801	0.08166			2234.31	0.01023	0.02698	0.05999			2234.31	0.03884	0.0312	0.02301
2233.05	0.11558	0.098	0.08166			2232.88	0.01022	0.02698	0.05998			2232.88	0.03884	0.0312	0.02301
2231.62	0.11558	0.098	0.08166			2231.45	0.01021	0.02698	0.05998			2231.45	0.03884	0.0312	0.02301
2230.19	0.11558	0.09799	0.08166			2230.03	0.01021	0.02698	0.05997			2230.03	0.03884	0.0312	0.02301
2228.76	0.11558	0.09798	0.08166			2228.6	0.01021	0.02698	0.05996			2228.6	0.03884	0.03121	0.02301
2227.34	0.11558	0.09797	0.08166			2227.17	0.01022	0.02698	0.05996			2227.17	0.03884	0.03121	0.02301
2225.91	0.11558	0.09797	0.08165			2225.74	0.01022	0.02698	0.05995			2225.74	0.03884	0.03121	0.02301
2224.48	0.11558	0.09796	0.08165			2224.32	0.01022	0.02698	0.05994			2224.32	0.03885	0.03121	0.02301
2223.05	0.11558	0.09795	0.08165			2222.89	0.01021	0.02698	0.05994			2222.89	0.03885	0.03122	0.02302
2221.62	0.11558	0.09795	0.08165			2221.46	0.0102	0.02698	0.05993			2221.46	0.03885	0.03122	0.02302
2220.2	0.11558	0.09794	0.08165			2220.03	0.01019	0.02698	0.05993			2220.03	0.03885	0.03122	0.02302
2218.77	0.11558	0.09793	0.08165			2218.61	0.01018	0.02698	0.05992			2218.61	0.03885	0.03122	0.02302
2217.34	0.11558	0.09793	0.08165			2217.18	0.01017	0.02698	0.05991			2217.18	0.03885	0.03123	0.02302
2215.91	0.11559	0.09792	0.08165			2215.75	0.01017	0.02698	0.05991			2215.75	0.03886	0.03123	0.02302
2214.49	0.11559	0.09791	0.08165			2214.32	0.01017	0.02698	0.0599			2214.32	0.03886	0.03123	0.02303
2213.06	0.11559	0.09791	0.08165			2212.9	0.01017	0.02697	0.05989			2212.9	0.03886	0.03124	0.02303
2211.63	0.11559	0.0979	0.08165			2211.47	0.01017	0.02697	0.05989			2211.47	0.03886	0.03124	0.02303
2210.2	0.11559	0.09789	0.08165			2210.04	0.01017	0.02697	0.05988			2210.04	0.03886	0.03124	0.02303
2208.77	0.1156	0.09789	0.08165			2208.61	0.01017	0.02697	0.05987			2208.61	0.03887	0.03124	0.02303
2207.35	0.1156	0.09788	0.08165			2207.18	0.01017	0.02697	0.05987			2207.18	0.03887	0.03124	0.02303
2205.92	0.1156	0.09787	0.08165			2205.76	0.01017	0.02697	0.05986			2205.76	0.03887	0.03124	0.02303
2204.49	0.1156	0.09787	0.08166			2204.33	0.01016	0.02696	0.05985			2204.33	0.03887	0.03124	0.02304
2203.06	0.1156	0.09786	0.08166			2202.9	0.01016	0.02696	0.05985			2202.9	0.03888	0.03124	0.02304
2201.64	0.11561	0.09785	0.08166			2201.47	0.01016	0.02696	0.05984			2201.47	0.03888	0.03124	0.02304
2200.21	0.11561	0.09784	0.08166			2200.05	0.01015	0.02696	0.05983			2200.05	0.03888	0.03124	0.02304
2198.78	0.11561	0.09783	0.08166			2198.62	0.01015	0.02696	0.05983			2198.62	0.03888	0.03124	0.02304
2197.35	0.11561	0.09782	0.08166			2197.19	0.01015	0.02696	0.05982			2197.19	0.03888	0.03124	0.02304
2195.92	0.11561	0.09781	0.08166			2195.76	0.01015	0.02696	0.05982			2195.76	0.03888	0.03124	0.02304
2194.5	0.11561	0.0978	0.08166			2194.34	0.01015	0.02696	0.05981			2194.34	0.03888	0.03124	0.02304
2193.07	0.11561	0.09779	0.08166			2192.91	0.01015	0.02696	0.0598			2192.91	0.03888	0.03124	0.02304
2191.64	0.11561	0.09777	0.08166			2191.48	0.01014	0.02696	0.0598			2191.48	0.03888	0.03124	0.02304
2190.21	0.11562	0.09776	0.08165			2190.05	0.01014	0.02696	0.05979			2190.05	0.03887	0.03124	0.02304
2188.79	0.11562	0.09775	0.08165			2188.62	0.01014	0.02697	0.05978			2188.62	0.03887	0.03123	0.02304
2187.36	0.11562	0.09773	0.08165			2187.2	0.01013	0.02697	0.05978			2187.2	0.03887	0.03123	0.02304
2185.93	0.11562	0.09772	0.08165			2185.77	0.01013	0.02697	0.05977			2185.77	0.03887	0.03123	0.02304
2184.5	0.11562	0.0977	0.08165			2184.34	0.01012	0.02697	0.05977			2184.34	0.03886	0.03123	0.02304
2183.07	0.11562	0.09768	0.08165			2182.91	0.01013	0.02697	0.05976			2182.91	0.03886	0.03123	0.02304
2181.65	0.11562	0.09766	0.08165			2181.49	0.01013	0.02698	0.05976			2181.49	0.03886	0.03123	0.02304
2180.22	0.11562	0.09764	0.08165			2180.06	0.01013	0.02698	0.05975			2180.06	0.03886	0.03123	0.02303
2178.79	0.11562	0.09762	0.08165			2178.63	0.01014	0.02698	0.05974			2178.63	0.03885	0.03122	0.02303
2177.36	0.11562	0.0976	0.08165			2177.2	0.01014	0.02698	0.05974			2177.2	0.03885	0.03122	0.02303
2175.94	0.11562	0.09757	0.08165			2175.78	0.01013	0.02698	0.05973			2175.78	0.03885	0.03122	0.02303
2174.51	0.11562	0.09754	0.08165			2174.35	0.01013	0.02698	0.05973			2174.35	0.03885	0.03122	0.02302
2173.08	0.11562	0.09751	0.08164			2172.92	0.01013	0.02698	0.05972			2172.92	0.03885	0.03122	0.02302
2171.65	0.11562	0.09748	0.08164			2171.49	0.01013	0.02699	0.05972			2171.49	0.03884	0.03122	0.02302
2170.22	0.11562	0.09744	0.08164			2170.06	0.01013	0.02699	0.05971			2170.06	0.03884	0.03122	0.02302
2168.8	0.11562	0.0974	0.08164			2168.64	0.01013	0.02699	0.05971			2168.64	0.03884	0.03122	0.02301
2167.37	0.11562	0.09736	0.08164			2167.21	0.01013	0.02699	0.0597			2167.21	0.03884	0.03122	0.02301
2165.94	0.11562	0.09732	0.08164			2165.78	0.01013	0.027	0.0597			2165.78	0.03884	0.03122	0.02301
2164.51	0.11562	0.09727	0.08164			2164.35	0.01013	0.02701	0.05969			2164.35	0.03883	0.03121	0.02301
2163.09	0.11562	0.09722	0.08164			2162.93	0.01013	0.02701	0.05969			2162.93	0.03883	0.03121	0.02301
2161.66	0.11562	0.09717	0.08164			2161.5	0.01012	0.02702	0.05969			2161.5	0.03883	0.03121	0.023
2160.23	0.11562	0.09712	0.08163			2160.07	0.01012	0.02702	0.05968			2160.07	0.03883	0.03121	0.023
2158.8	0.11562	0.09706	0.08163			2158.64	0.01011	0.02703	0.05968			2158.64	0.03883	0.03121	0.023
2157.37	0.11562	0.097	0.08163			2157.22	0.01011	0.02703	0.05968			2157.22	0.03883	0.03121	0.023
2155.95	0.11562	0.09694	0.08163			2155.79	0.01011	0.02703	0.05967			2155.79	0.03883	0.03121	0.023
2154.52	0.11562	0.09688	0.08163			2154.36	0.01011	0.02703	0.05967			2154.36	0.03883	0.03121	0.023
2153.09	0.11562	0.09681	0.08162			2152.93	0.01011	0.02703	0.05967			2152.93	0.03882	0.0312	0.023
2151.66	0.11562	0.09674	0.08162			2151.51	0.01012	0.02702	0.05967			2151.51	0.03882	0.0312	0.023
2150.24	0.11561	0.09667	0.08162			2150.08	0.01012	0.02702	0.05967			2150.08	0.03882	0.0312	0.023
2148.81	0.11561	0.0966	0.08162			2148.65	0.01012	0.02702	0.05966			2148.65	0.03882	0.0312	0.023
2147.38	0.11561	0.09653	0.08161			2147.22	0.01012	0.02701	0.05966			2147.22	0.03882	0.0312	0.023
2145.95	0.11561	0.09645	0.08161			2145.79	0.01011	0.02701	0.05966			2145.79	0.03883	0.03119	0.023
2144.52	0.11561	0.09637	0.08161			2144.37	0.01011	0.02701	0.05966			2144.37	0.03883	0.03119	0.023
2143.1	0.11561	0.09629	0.08161			2142.94	0.01011	0.02701	0.05966			2142.94	0.03883	0.03119	0.023
2141.67	0.11561	0.09621	0.08161			2141.51	0.01011	0.02701	0.05966			2141.51	0.03883	0.03119	0.023
2140.24	0.11561	0.09612	0.0816			2140.08	0.01011	0.02701	0.05966			2140.08	0.03883	0.03119	0.023
2138.81	0.11561	0.09603	0.0816			2138.66	0.01011	0.02702	0.05966			2138.66	0.03883	0.03119	0.023
2137.39	0.11561	0.09593	0.0816			2137.23	0.01011	0.02702	0.05966			2137.23	0.03882	0.03119	0.023
2135.96	0.11561	0.09583	0.0816			2135.8	0.01011	0.02702	0.05966			2135.8	0.03882	0.03119	0.02299
2134.53	0.11561	0.09573	0.0816			2134.37	0.01011	0.02703	0.05966			2134.37	0.03882	0.03118	0.02299
2133.1	0.11562	0.09563	0.0816			2132.95	0.01011	0.02703	0.05966			2132.95	0.03882	0.03118	0.02299
2131.67	0.11562	0.09552	0.08159			2131.52	0.01011	0.02703	0.05966			2131.52	0.03882	0.03118	0.02299
2130.25	0.11562	0.0954	0.08159			2130.09	0.01011	0.02703	0.05966			2130.09	0.03882	0.03118	0.02299
2128.82	0.11563	0.09528	0.08159			2128.66	0.01011	0.02703	0.05966			2128.66	0.03882	0.03118	0.02299
2127.39	0.11563	0.09516	0.08159			2127.23	0.0101	0.02703	0.05967			2127.23	0.03882	0.03118	0.02299
2125.96	0.11564	0.09504	0.08159			2125.81	0.0101	0.02703	0.05967			2125.81	0.03881	0.03118	0.02299
2124.54	0.11564	0.09492	0.0816			2124.38	0.01009	0.02702	0.05967			2124.38	0.03881	0.03118	0.02299
2123.11	0.11565	0.0948	0.0816			2122.95	0.01009	0.02702	0.05967			2122.95	0.03881	0.03118	0.02299
2121.68	0.11566	0.09468	0.0816			2121.52	0.01008	0.02702	0.05968			2121.52	0.03881	0.03118	0.02299
2120.25	0.11566	0.09457	0.0816			2120.1	0.01009	0.02702	0.05968			2120.1	0.03881	0.03118	0.02299
2118.82	0.11567	0.09447	0.0816			2118.67	0.0101	0.02702	0.05968			2118.67	0.03881	0.03118	0.02299
2117.4	0.11568	0.09438	0.08161			2117.24	0.0101	0.02702	0.05968			2117.24	0.03881	0.03118	0.02299
2115.97	0.11569	0.0943	0.08161			2115.81	0.01011	0.02702	0.05969			2115.81	0.03881	0.03118	0.02299
2114.54	0.1157	0.09423	0.08162			2114.39	0.01011	0.02702	0.05969			2114.39	0.03881	0.03119	0.02299
2113.11	0.11572	0.09417	0.08163			2112.96	0.01011	0.02702	0.05968			2112.96	0.03881	0.03119	0.02299
2111.69	0.11573	0.09412	0.08163			2111.53	0.0101	0.02702	0.05968			2111.53	0.03881	0.03119	0.02299
2110.26	0.11574	0.09409	0.08164			2110.1	0.0101	0.02702	0.05967			2110.1	0.03881	0.03119	0.02299
2108.83	0.11576	0.09407	0.08165			2108.67	0.01009	0.02702	0.05966			2108.67	0.03881	0.03119	0.02299
2107.4	0.11577	0.09407	0.08166			2107.25	0.01009	0.02702	0.05965			2107.25	0.03881	0.03119	0.02299
2105.97	0.11579	0.09408	0.08167			2105.82	0.01009	0.02702	0.05964			2105.82	0.03881	0.03119	0.02299
2104.55	0.1158	0.09411	0.08168			2104.39	0.01009	0.02702	0.05963			2104.39	0.03881	0.03119	0.02299
2103.12	0.11582	0.09415	0.08169			2102.96	0.01009	0.02702	0.05962			2102.96	0.03881	0.03119	0.02299
2101.69	0.11584	0.09421	0.08171			2101.54	0.01009	0.02702	0.05961			2101.54	0.03881	0.03119	0.02299
2100.26	0.11586	0.09428	0.08172			2100.11	0.01009	0.02702	0.0596			2100.11	0.03881	0.03119	0.02299
2098.84	0.11587	0.09437	0.08173			2098.68	0.0101	0.02703	0.05958			2098.68	0.03881	0.03119	0.02299
2097.41	0.11589	0.09447	0.08175			2097.25	0.0101	0.02703	0.05956			2097.25	0.03881	0.03118	0.02299
2095.98	0.11591	0.09458	0.08176			2095.83	0.01009	0.02703	0.05955			2095.83	0.03881	0.03118	0.02298
2094.55	0.11593	0.0947	0.08178			2094.4	0.01009	0.02704	0.05953			2094.4	0.03881	0.03118	0.02298
2093.12	0.11595	0.09483	0.08179			2092.97	0.01009	0.02704	0.0595			2092.97	0.03881	0.03118	0.02298
2091.7	0.11597	0.09497	0.08181			2091.54	0.01008	0.02704	0.05948			2091.54	0.03881	0.03118	0.02298
2090.27	0.11599	0.09512	0.08183			2090.12	0.01008	0.02704	0.05946			2090.12	0.03881	0.03118	0.02298
2088.84	0.11601	0.09528	0.08185			2088.69	0.01008	0.02704	0.05944			2088.69	0.03881	0.03117	0.02298
2087.41	0.11604	0.09545	0.08186			2087.26	0.01008	0.02704	0.05942			2087.26	0.03881	0.03117	0.02298
2085.99	0.11606	0.09561	0.08188			2085.83	0.01008	0.02704	0.0594			2085.83	0.03881	0.03117	0.02298
2084.56	0.11608	0.09578	0.0819			2084.4	0.01008	0.02704	0.05937			2084.4	0.03881	0.03117	0.02298
2083.13	0.1161	0.09594	0.08192			2082.98	0.01007	0.02704	0.05935			2082.98	0.03881	0.03118	0.02298
2081.7	0.11612	0.09611	0.08194			2081.55	0.01007	0.02705	0.05933			2081.55	0.03881	0.03118	0.02298
2080.27	0.11615	0.09626	0.08196			2080.12	0.01006	0.02704	0.0593			2080.12	0.03881	0.03118	0.02298
2078.85	0.11617	0.09642	0.08198			2078.69	0.01006	0.02704	0.05928			2078.69	0.03881	0.03118	0.02299
2077.42	0.1162	0.09656	0.082			2077.27	0.01005	0.02704	0.05926			2077.27	0.03881	0.03118	0.02299
2075.99	0.11622	0.0967	0.08201			2075.84	0.01005	0.02704	0.05924			2075.84	0.03881	0.03118	0.02299
2074.56	0.11624	0.09683	0.08203			2074.41	0.01005	0.02705	0.05922			2074.41	0.03881	0.03119	0.02299
2073.14	0.11627	0.09695	0.08205			2072.98	0.01005	0.02705	0.0592			2072.98	0.03881	0.03119	0.02299
2071.71	0.11629	0.09706	0.08207			2071.56	0.01005	0.02704	0.05918			2071.56	0.03881	0.03119	0.023
2070.28	0.11632	0.09717	0.08209			2070.13	0.01005	0.02704	0.05917			2070.13	0.03881	0.03119	0.023
2068.85	0.11634	0.09726	0.08211			2068.7	0.01005	0.02703	0.05915			2068.7	0.03881	0.03119	0.023
2067.42	0.11637	0.09735	0.08213			2067.27	0.01005	0.02703	0.05913			2067.27	0.03881	0.03119	0.023
2066	0.11639	0.09744	0.08214			2065.84	0.01005	0.02703	0.05911			2065.84	0.03881	0.03119	0.023
2064.57	0.11642	0.09752	0.08216			2064.42	0.01005	0.02702	0.0591			2064.42	0.03881	0.03119	0.023
2063.14	0.11644	0.0976	0.08218			2062.99	0.01005	0.02702	0.05908			2062.99	0.03881	0.03119	0.023
2061.71	0.11647	0.09767	0.0822			2061.56	0.01005	0.02702	0.05906			2061.56	0.03881	0.03119	0.023
2060.29	0.11649	0.09774	0.08222			2060.13	0.01005	0.02702	0.05905			2060.13	0.03881	0.03119	0.023
2058.86	0.11651	0.09781	0.08223			2058.71	0.01004	0.02702	0.05903			2058.71	0.03881	0.03119	0.023
2057.43	0.11654	0.09788	0.08225			2057.28	0.01004	0.02703	0.05902			2057.28	0.03881	0.03119	0.023
2056	0.11657	0.09794	0.08227			2055.85	0.01004	0.02703	0.059			2055.85	0.03881	0.03119	0.023
2054.57	0.11659	0.098	0.08229			2054.42	0.01003	0.02702	0.05899			2054.42	0.03881	0.03119	0.023
2053.15	0.11662	0.09806	0.08231			2053	0.01003	0.02702	0.05897			2053	0.03881	0.03119	0.023
2051.72	0.11664	0.09811	0.08233			2051.57	0.01003	0.02703	0.05895			2051.57	0.03881	0.03119	0.023
2050.29	0.11667	0.09817	0.08235			2050.14	0.01003	0.02704	0.05894			2050.14	0.03881	0.03119	0.023
2048.86	0.1167	0.09822	0.08237			2048.71	0.01003	0.02704	0.05892			2048.71	0.03881	0.03119	0.023
2047.44	0.11672	0.09827	0.08239			2047.28	0.01003	0.02704	0.05891			2047.28	0.03881	0.03119	0.023
2046.01	0.11675	0.09831	0.08241			2045.86	0.01002	0.02703	0.05889			2045.86	0.03881	0.03119	0.023
2044.58	0.11678	0.09835	0.08243			2044.43	0.01002	0.02703	0.05888			2044.43	0.03881	0.03119	0.023
2043.15	0.11681	0.09839	0.08245			2043	0.01002	0.02703	0.05886			2043	0.03881	0.03119	0.023
2041.72	0.11684	0.09843	0.08248			2041.57	0.01002	0.02703	0.05885			2041.57	0.03881	0.03119	0.023
2040.3	0.11687	0.09846	0.0825			2040.15	0.01002	0.02704	0.05883			2040.15	0.03881	0.03119	0.023
2038.87	0.11689	0.09849	0.08252			2038.72	0.01003	0.02704	0.05882			2038.72	0.03881	0.03119	0.023
2037.44	0.11692	0.09852	0.08254			2037.29	0.01003	0.02704	0.0588			2037.29	0.03881	0.03119	0.023
2036.01	0.11695	0.09854	0.08256			2035.86	0.01003	0.02705	0.05879			2035.86	0.03881	0.03119	0.023
2034.59	0.11698	0.09857	0.08258			2034.44	0.01003	0.02705	0.05878			2034.44	0.03881	0.03119	0.02299
2033.16	0.117	0.09859	0.0826			2033.01	0.01003	0.02705	0.05877			2033.01	0.03881	0.03119	0.02299
2031.73	0.11703	0.09861	0.08262			2031.58	0.01002	0.02705	0.05876			2031.58	0.03882	0.03119	0.02299
2030.3	0.11706	0.09863	0.08265			2030.15	0.01003	0.02704	0.05874			2030.15	0.03882	0.03119	0.02299
2028.87	0.11708	0.09864	0.08267			2028.73	0.01003	0.02704	0.05873			2028.73	0.03882	0.03119	0.02299
2027.45	0.11711	0.09866	0.08269			2027.3	0.01003	0.02705	0.05872			2027.3	0.03882	0.03119	0.02299
2026.02	0.11714	0.09867	0.08271			2025.87	0.01004	0.02706	0.0587			2025.87	0.03882	0.03119	0.023
2024.59	0.11716	0.09868	0.08273			2024.44	0.01004	0.02706	0.05869			2024.44	0.03882	0.03119	0.023
2023.16	0.11719	0.0987	0.08275			2023.01	0.01003	0.02706	0.05868			2023.01	0.03883	0.03119	0.023
2021.74	0.11721	0.09871	0.08277			2021.59	0.01003	0.02706	0.05867			2021.59	0.03883	0.03119	0.02301
2020.31	0.11724	0.09871	0.08279			2020.16	0.01003	0.02706	0.05865			2020.16	0.03883	0.03119	0.02301
2018.88	0.11726	0.09872	0.0828			2018.73	0.01002	0.02706	0.05864			2018.73	0.03883	0.0312	0.02301
2017.45	0.11728	0.09873	0.08282			2017.3	0.01002	0.02706	0.05863			2017.3	0.03883	0.0312	0.02302
2016.02	0.11731	0.09873	0.08284			2015.88	0.01003	0.02706	0.05862			2015.88	0.03883	0.0312	0.02302
2014.6	0.11733	0.09874	0.08285			2014.45	0.01003	0.02706	0.05861			2014.45	0.03883	0.03121	0.02303
2013.17	0.11735	0.09874	0.08287			2013.02	0.01003	0.02705	0.0586			2013.02	0.03884	0.03121	0.02303
2011.74	0.11736	0.09874	0.08288			2011.59	0.01003	0.02705	0.0586			2011.59	0.03884	0.03121	0.02303
2010.31	0.11738	0.09874	0.08289			2010.17	0.01002	0.02706	0.05858			2010.17	0.03884	0.03122	0.02303
2008.89	0.11739	0.09874	0.08291			2008.74	0.01002	0.02706	0.05857			2008.74	0.03884	0.03122	0.02304
2007.46	0.11741	0.09873	0.08292			2007.31	0.01002	0.02705	0.05856			2007.31	0.03884	0.03122	0.02304
2006.03	0.11742	0.09873	0.08293			2005.88	0.01001	0.02704	0.05855			2005.88	0.03884	0.03122	0.02304
2004.6	0.11744	0.09873	0.08295			2004.45	0.01001	0.02702	0.05854			2004.45	0.03884	0.03123	0.02305
2003.17	0.11745	0.09873	0.08296			2003.03	0.01001	0.02703	0.05853			2003.03	0.03885	0.03123	0.02305
2001.75	0.11747	0.09873	0.08298			2001.6	0.01	0.02704	0.05853			2001.6	0.03885	0.03123	0.02305
2000.32	0.11748	0.09872	0.08299			2000.17	0.01	0.02704	0.05852			2000.17	0.03885	0.03123	0.02305
1998.89	0.11749	0.09872	0.083			1998.74	0.01	0.02703	0.05851			1998.74	0.03886	0.03124	0.02306
1997.46	0.1175	0.09871	0.08301			1997.32	0.01001	0.02702	0.0585			1997.32	0.03886	0.03124	0.02306
1996.04	0.11751	0.09871	0.08302			1995.89	0.01001	0.02702	0.05849			1995.89	0.03887	0.03124	0.02306
1994.61	0.11752	0.0987	0.08303			1994.46	0.01002	0.02701	0.05847			1994.46	0.03887	0.03124	0.02306
1993.18	0.11752	0.09869	0.08304			1993.03	0.01003	0.02701	0.05846			1993.03	0.03887	0.03124	0.02306
1991.75	0.11753	0.09868	0.08305			1991.61	0.01003	0.02701	0.05845			1991.61	0.03888	0.03124	0.02306
1990.32	0.11753	0.09866	0.08305			1990.18	0.01003	0.027	0.05845			1990.18	0.03888	0.03124	0.02306
1988.9	0.11753	0.09865	0.08306			1988.75	0.01002	0.027	0.05845			1988.75	0.03888	0.03124	0.02306
1987.47	0.11753	0.09864	0.08306			1987.32	0.01001	0.02701	0.05844			1987.32	0.03888	0.03124	0.02306
1986.04	0.11753	0.09862	0.08306			1985.89	0.01001	0.02702	0.05844			1985.89	0.03888	0.03124	0.02306
1984.61	0.11753	0.09861	0.08306			1984.47	0.01	0.02703	0.05844			1984.47	0.03888	0.03124	0.02306
1983.19	0.11752	0.0986	0.08307			1983.04	0.01	0.02704	0.05843			1983.04	0.03888	0.03124	0.02306
1981.76	0.11753	0.09858	0.08307			1981.61	0.01	0.02703	0.05842			1981.61	0.03888	0.03124	0.02305
1980.33	0.11753	0.09857	0.08307			1980.18	0.01	0.02702	0.05842			1980.18	0.03888	0.03124	0.02305
1978.9	0.11753	0.09856	0.08308			1978.76	0.01001	0.02702	0.05841			1978.76	0.03888	0.03124	0.02305
1977.47	0.11754	0.09856	0.08308			1977.33	0.01001	0.02704	0.0584			1977.33	0.03888	0.03124	0.02305
1976.05	0.11754	0.09855	0.08309			1975.9	0.01001	0.02705	0.05839			1975.9	0.03887	0.03124	0.02306
1974.62	0.11755	0.09855	0.08309			1974.47	0.01001	0.02705	0.05838			1974.47	0.03887	0.03124	0.02306
1973.19	0.11756	0.09855	0.0831			1973.05	0.01001	0.02704	0.05837			1973.05	0.03888	0.03124	0.02305
1971.76	0.11758	0.09855	0.08311			1971.62	0.01001	0.02704	0.05836			1971.62	0.03888	0.03124	0.02305
1970.34	0.1176	0.09855	0.08313			1970.19	0.01001	0.02704	0.05834			1970.19	0.03888	0.03124	0.02305
1968.91	0.11761	0.09856	0.08314			1968.76	0.01001	0.02704	0.05833			1968.76	0.03888	0.03123	0.02305
1967.48	0.11763	0.09857	0.08315			1967.34	0.01001	0.02704	0.05831			1967.34	0.03887	0.03123	0.02305
1966.05	0.11766	0.09857	0.08317			1965.91	0.01001	0.02704	0.05829			1965.91	0.03888	0.03123	0.02305
1964.62	0.11768	0.09858	0.08318			1964.48	0.01	0.02704	0.05828			1964.48	0.03888	0.03123	0.02305
1963.2	0.1177	0.09859	0.0832			1963.05	0.01	0.02705	0.05827			1963.05	0.03888	0.03123	0.02305
1961.77	0.11772	0.0986	0.08322			1961.62	0.01	0.02705	0.05826			1961.62	0.03888	0.03123	0.02305
1960.34	0.11774	0.09861	0.08323			1960.2	0.01	0.02706	0.05824			1960.2	0.03888	0.03123	0.02305
1958.91	0.11777	0.09863	0.08325			1958.77	0.01001	0.02706	0.05823			1958.77	0.03888	0.03123	0.02305
1957.49	0.1178	0.09865	0.08327			1957.34	0.01001	0.02704	0.05821			1957.34	0.03888	0.03123	0.02305
1956.06	0.11783	0.09867	0.08329			1955.91	0.01001	0.02702	0.05819			1955.91	0.03889	0.03123	0.02305
1954.63	0.11787	0.09869	0.08332			1954.49	0.01001	0.02701	0.05818			1954.49	0.03889	0.03123	0.02305
1953.2	0.1179	0.09871	0.08334			1953.06	0.01	0.02702	0.05816			1953.06	0.03889	0.03123	0.02305
1951.77	0.11794	0.09874	0.08336			1951.63	0.01	0.02703	0.05815			1951.63	0.03889	0.03123	0.02305
1950.35	0.11798	0.09876	0.08339			1950.2	0.01	0.02703	0.05813			1950.2	0.03889	0.03124	0.02305
1948.92	0.11801	0.09879	0.08341			1948.78	0.01	0.02702	0.05812			1948.78	0.03889	0.03124	0.02305
1947.49	0.11805	0.09882	0.08344			1947.35	0.01001	0.02701	0.0581			1947.35	0.03889	0.03124	0.02305
1946.06	0.1181	0.09885	0.08347			1945.92	0.01001	0.027	0.05807			1945.92	0.03889	0.03124	0.02305
1944.64	0.11814	0.09888	0.08349			1944.49	0.01002	0.027	0.05804			1944.49	0.03889	0.03124	0.02305
1943.21	0.11817	0.0989	0.08352			1943.06	0.01003	0.027	0.05801			1943.06	0.03888	0.03124	0.02306
1941.78	0.11821	0.09893	0.08354			1941.64	0.01003	0.02701	0.05799			1941.64	0.03888	0.03124	0.02305
1940.35	0.11825	0.09896	0.08356			1940.21	0.01003	0.02702	0.05799			1940.21	0.03888	0.03124	0.02305
1938.92	0.11829	0.09899	0.08359			1938.78	0.01002	0.02703	0.05798			1938.78	0.03888	0.03124	0.02304
1937.5	0.11833	0.09902	0.08361			1937.35	0.01001	0.02704	0.05797			1937.35	0.03888	0.03124	0.02304
1936.07	0.11837	0.09905	0.08364			1935.93	0.01001	0.02703	0.05796			1935.93	0.03888	0.03124	0.02304
1934.64	0.11841	0.09909	0.08367			1934.5	0.01	0.02704	0.05794			1934.5	0.03888	0.03124	0.02303
1933.21	0.11845	0.09912	0.08369			1933.07	0.01	0.02704	0.05792			1933.07	0.03888	0.03124	0.02303
1931.79	0.1185	0.09916	0.08372			1931.64	0.01001	0.02702	0.0579			1931.64	0.03888	0.03124	0.02303
1930.36	0.11855	0.0992	0.08375			1930.22	0.01001	0.027	0.05788			1930.22	0.03888	0.03124	0.02303
1928.93	0.1186	0.09923	0.08378			1928.79	0.01002	0.02702	0.05786			1928.79	0.03889	0.03124	0.02302
1927.5	0.11864	0.09927	0.08381			1927.36	0.01002	0.02704	0.05784			1927.36	0.0389	0.03124	0.02302
1926.07	0.11869	0.09931	0.08384			1925.93	0.01002	0.02705	0.05781			1925.93	0.0389	0.03124	0.02303
1924.65	0.11874	0.09935	0.08388			1924.5	0.01002	0.02703	0.05778			1924.5	0.03891	0.03124	0.02303
1923.22	0.11879	0.09939	0.08391			1923.08	0.01002	0.027	0.05775			1923.08	0.03891	0.03124	0.02303
1921.79	0.11884	0.09943	0.08395			1921.65	0.01002	0.02698	0.05772			1921.65	0.03891	0.03124	0.02303
1920.36	0.11889	0.09947	0.08398			1920.22	0.01001	0.02698	0.0577			1920.22	0.03892	0.03124	0.02303
1918.94	0.11893	0.0995	0.08401			1918.79	0.01001	0.02698	0.05768			1918.79	0.03892	0.03124	0.02303
1917.51	0.11898	0.09953	0.08403			1917.37	0.01001	0.02699	0.05766			1917.37	0.03892	0.03124	0.02303
1916.08	0.11902	0.09957	0.08406			1915.94	0.01001	0.027	0.05765			1915.94	0.03892	0.03124	0.02303
1914.65	0.11905	0.09959	0.08408			1914.51	0.01001	0.027	0.05765			1914.51	0.03892	0.03123	0.02303
1913.22	0.11909	0.09962	0.08411			1913.08	0.01001	0.027	0.05763			1913.08	0.03891	0.03123	0.02303
1911.8	0.11912	0.09964	0.08413			1911.66	0.01001	0.02701	0.05761			1911.66	0.0389	0.03123	0.02303
1910.37	0.11915	0.09966	0.08414			1910.23	0.01001	0.02701	0.05758			1910.23	0.0389	0.03122	0.02303
1908.94	0.11917	0.09968	0.08416			1908.8	0.01	0.02702	0.05756			1908.8	0.03889	0.03122	0.02302
1907.51	0.1192	0.0997	0.08418			1907.37	0.01	0.02702	0.05754			1907.37	0.03889	0.03122	0.02302
1906.09	0.11922	0.09972	0.0842			1905.95	0.01	0.02703	0.05753			1905.95	0.03888	0.03121	0.02301
1904.66	0.11925	0.09974	0.08422			1904.52	0.01001	0.02704	0.05752			1904.52	0.03887	0.03121	0.02301
1903.23	0.11929	0.09977	0.08424			1903.09	0.01001	0.02704	0.0575			1903.09	0.03887	0.03121	0.02301
1901.8	0.11932	0.09979	0.08426			1901.66	0.01002	0.02704	0.05748			1901.66	0.03886	0.0312	0.02301
1900.37	0.11936	0.09982	0.08429			1900.23	0.01003	0.02704	0.05746			1900.23	0.03886	0.0312	0.02301
1898.95	0.11939	0.09985	0.08431			1898.81	0.01003	0.02703	0.05744			1898.81	0.03886	0.0312	0.023
1897.52	0.11943	0.09987	0.08433			1897.38	0.01004	0.02702	0.05741			1897.38	0.03886	0.0312	0.023
1896.09	0.11946	0.0999	0.08436			1895.95	0.01005	0.02701	0.05738			1895.95	0.03885	0.03119	0.023
1894.66	0.11949	0.09992	0.08438			1894.52	0.01005	0.02702	0.05736			1894.52	0.03885	0.03119	0.02299
1893.24	0.11952	0.09994	0.0844			1893.1	0.01005	0.02702	0.05734			1893.1	0.03885	0.03119	0.02299
1891.81	0.11954	0.09996	0.08442			1891.67	0.01005	0.02701	0.05731			1891.67	0.03885	0.03119	0.02299
1890.38	0.11957	0.09998	0.08443			1890.24	0.01005	0.02701	0.05728			1890.24	0.03885	0.03118	0.02299
1888.95	0.11959	0.09999	0.08445			1888.81	0.01004	0.02702	0.05726			1888.81	0.03885	0.03118	0.02299
1887.52	0.11961	0.1	0.08446			1887.39	0.01003	0.02704	0.05725			1887.39	0.03885	0.03118	0.02298
1886.1	0.11962	0.10001	0.08447			1885.96	0.01003	0.02706	0.05724			1885.96	0.03886	0.03118	0.02298
1884.67	0.11964	0.10002	0.08449			1884.53	0.01003	0.02706	0.05723			1884.53	0.03886	0.03119	0.02298
1883.24	0.11966	0.10004	0.08451			1883.1	0.01004	0.02704	0.05722			1883.1	0.03887	0.03119	0.02298
1881.81	0.1197	0.10007	0.08453			1881.67	0.01004	0.02701	0.0572			1881.67	0.03888	0.03119	0.02298
1880.39	0.11973	0.10009	0.08455			1880.25	0.01005	0.02701	0.05719			1880.25	0.03888	0.03119	0.02299
1878.96	0.11976	0.10011	0.08457			1878.82	0.01005	0.02701	0.05717			1878.82	0.03889	0.0312	0.023
1877.53	0.11978	0.10013	0.0846			1877.39	0.01005	0.02702	0.05715			1877.39	0.0389	0.0312	0.02301
1876.1	0.11981	0.10015	0.08461			1875.96	0.01005	0.02703	0.05714			1875.96	0.03891	0.03121	0.02301
1874.67	0.11983	0.10017	0.08463			1874.54	0.01005	0.02703	0.05712			1874.54	0.03892	0.03121	0.02301
1873.25	0.11985	0.10019	0.08465			1873.11	0.01005	0.02701	0.05709			1873.11	0.03893	0.03122	0.02302
1871.82	0.11988	0.1002	0.08467			1871.68	0.01005	0.02699	0.05705			1871.68	0.03893	0.03122	0.02302
1870.39	0.1199	0.10022	0.08468			1870.25	0.01004	0.02698	0.057			1870.25	0.03894	0.03122	0.02303
1868.96	0.11991	0.10023	0.0847			1868.83	0.01002	0.02697	0.05695			1868.83	0.03894	0.03122	0.02303
1867.54	0.11993	0.10024	0.08471			1867.4	0.01001	0.02697	0.05694			1867.4	0.03894	0.03122	0.02303
1866.11	0.11994	0.10024	0.08472			1865.97	0.01001	0.02698	0.05696			1865.97	0.03894	0.03122	0.02302
1864.68	0.11994	0.10024	0.08472			1864.54	0.01001	0.027	0.05699			1864.54	0.03894	0.03122	0.02301
1863.25	0.11993	0.10024	0.08472			1863.11	0.01003	0.02702	0.05699			1863.11	0.03894	0.03121	0.02301
1861.82	0.11993	0.10023	0.08472			1861.69	0.01004	0.02705	0.05698			1861.69	0.03893	0.03121	0.023
1860.4	0.11993	0.10023	0.08473			1860.26	0.01005	0.02706	0.05697			1860.26	0.03892	0.0312	0.02299
1858.97	0.11993	0.10023	0.08473			1858.83	0.01005	0.02702	0.05696			1858.83	0.03891	0.03119	0.02298
1857.54	0.11994	0.10024	0.08474			1857.4	0.01004	0.02696	0.05694			1857.4	0.0389	0.03119	0.02297
1856.11	0.11995	0.10024	0.08475			1855.98	0.01004	0.02696	0.05693			1855.98	0.0389	0.03118	0.02296
1854.69	0.11996	0.10025	0.08476			1854.55	0.01004	0.02701	0.05692			1854.55	0.0389	0.03118	0.02295
1853.26	0.11996	0.10025	0.08477			1853.12	0.01004	0.02707	0.05691			1853.12	0.0389	0.03117	0.02293
1851.83	0.11997	0.10026	0.08478			1851.69	0.01004	0.02707	0.0569			1851.69	0.0389	0.03117	0.02293
1850.4	0.11999	0.10027	0.0848			1850.27	0.01005	0.02705	0.05688			1850.27	0.0389	0.03116	0.02292
1848.97	0.12001	0.10028	0.08481			1848.84	0.01005	0.02703	0.05685			1848.84	0.03891	0.03116	0.02291
1847.55	0.12001	0.10029	0.08482			1847.41	0.01005	0.02702	0.05681			1847.41	0.03891	0.03116	0.02291
1846.12	0.12002	0.10029	0.08483			1845.98	0.01005	0.02702	0.05676			1845.98	0.03892	0.03116	0.02291
1844.69	0.12003	0.1003	0.08483			1844.56	0.01004	0.027	0.05671			1844.56	0.03892	0.03116	0.02291
1843.26	0.12003	0.1003	0.08484			1843.13	0.01002	0.02697	0.05671			1843.13	0.03893	0.03116	0.0229
1841.84	0.12004	0.10031	0.08485			1841.7	0.01002	0.02696	0.05674			1841.7	0.03895	0.03115	0.02289
1840.41	0.12005	0.10032	0.08486			1840.27	0.01001	0.02697	0.05677			1840.27	0.03896	0.03115	0.02288
1838.98	0.12006	0.10032	0.08487			1838.84	0.01002	0.02697	0.05677			1838.84	0.03897	0.03115	0.02287
1837.55	0.12007	0.10033	0.08488			1837.42	0.01004	0.02695	0.05676			1837.42	0.03897	0.03114	0.02287
1836.12	0.12006	0.10033	0.08489			1835.99	0.01005	0.02694	0.05675			1835.99	0.03897	0.03114	0.02286
1834.7	0.12006	0.10032	0.08488			1834.56	0.01006	0.02693	0.05674			1834.56	0.03897	0.03113	0.02286
1833.27	0.12004	0.10031	0.08488			1833.13	0.01005	0.0269	0.05671			1833.13	0.03897	0.03112	0.02285
1831.84	0.12002	0.10029	0.08487			1831.71	0.01004	0.02689	0.05667			1831.71	0.03896	0.03112	0.02284
1830.41	0.12	0.10027	0.08486			1830.28	0.01003	0.02691	0.05662			1830.28	0.03895	0.03111	0.02284
1828.99	0.11998	0.10025	0.08485			1828.85	0.01001	0.02696	0.05659			1828.85	0.03894	0.0311	0.02283
1827.56	0.11996	0.10024	0.08484			1827.42	0.01	0.02698	0.05659			1827.42	0.03892	0.03109	0.02283
1826.13	0.11995	0.10023	0.08484			1826	0.01	0.02698	0.05659			1826	0.0389	0.03108	0.02282
1824.7	0.11994	0.10022	0.08484			1824.57	0.01	0.02697	0.05659			1824.57	0.03888	0.03107	0.02281
1823.27	0.11993	0.10022	0.08484			1823.14	0.01001	0.02699	0.0566			1823.14	0.03886	0.03105	0.0228
1821.85	0.11992	0.1002	0.08483			1821.71	0.01002	0.02702	0.05661			1821.71	0.03885	0.03104	0.02279
1820.42	0.11989	0.10018	0.08482			1820.28	0.01003	0.02704	0.05662			1820.28	0.03883	0.03103	0.02277
1818.99	0.11986	0.10015	0.0848			1818.86	0.01004	0.02705	0.05661			1818.86	0.03882	0.03102	0.02277
1817.56	0.11983	0.10013	0.08479			1817.43	0.01005	0.02707	0.05659			1817.43	0.0388	0.03101	0.02276
1816.14	0.1198	0.1001	0.08477			1816	0.01004	0.02709	0.05658			1816	0.03879	0.031	0.02275
1814.71	0.11978	0.10008	0.08476			1814.57	0.01003	0.0271	0.05656			1814.57	0.03879	0.03099	0.02275
1813.28	0.11975	0.10007	0.08475			1813.15	0.01001	0.02708	0.05653			1813.15	0.03878	0.03099	0.02274
1811.85	0.11974	0.10005	0.08474			1811.72	0.01	0.02709	0.0565			1811.72	0.03878	0.03098	0.02274
1810.42	0.11972	0.10004	0.08473			1810.29	0.01	0.02713	0.05648			1810.29	0.03878	0.03097	0.02272
1809	0.11971	0.10004	0.08473			1808.86	0.01	0.02714	0.05647			1808.86	0.03879	0.03096	0.0227
1807.57	0.11972	0.10005	0.08474			1807.44	0.01001	0.02711	0.05648			1807.44	0.03879	0.03095	0.02269
1806.14	0.11973	0.10006	0.08476			1806.01	0.01003	0.02705	0.05648			1806.01	0.03879	0.03094	0.02268
1804.71	0.11974	0.10007	0.08477			1804.58	0.01005	0.027	0.05646			1804.58	0.03879	0.03093	0.02267
1803.29	0.11974	0.10008	0.08478			1803.15	0.01007	0.02701	0.05643			1803.15	0.03879	0.03092	0.02265
1801.86	0.11974	0.10008	0.08478			1801.72	0.01008	0.02704	0.0564			1801.72	0.03879	0.0309	0.02263
1800.43	0.11973	0.10007	0.08478			1800.3	0.01008	0.02705	0.05637			1800.3	0.03878	0.03089	0.02261
1799	0.11971	0.10006	0.08478			1798.87	0.01008	0.02704	0.05637			1798.87	0.03878	0.03087	0.02258
1797.57	0.11969	0.10005	0.08477			1797.44	0.01008	0.02703	0.05638			1797.44	0.03877	0.03085	0.02256
1796.15	0.11967	0.10003	0.08476			1796.01	0.01008	0.02704	0.05636			1796.01	0.03876	0.03083	0.02253
1794.72	0.11965	0.10002	0.08475			1794.59	0.01008	0.02705	0.05632			1794.59	0.03874	0.0308	0.02251
1793.29	0.11962	0.1	0.08474			1793.16	0.01009	0.02706	0.05627			1793.16	0.03872	0.03078	0.02248
1791.86	0.11958	0.09997	0.08472			1791.73	0.01011	0.02708	0.05625			1791.73	0.0387	0.03075	0.02245
1790.44	0.11953	0.09993	0.08469			1790.3	0.01014	0.02711	0.05629			1790.3	0.03868	0.03072	0.02241
1789.01	0.11948	0.0999	0.08467			1788.88	0.01018	0.02714	0.05634			1788.88	0.03866	0.03069	0.02236
1787.58	0.11944	0.09987	0.08465			1787.45	0.01023	0.02715	0.05637			1787.45	0.03864	0.03066	0.02233
1786.15	0.11941	0.09985	0.08463			1786.02	0.01027	0.02714	0.05637			1786.02	0.03862	0.03063	0.02229
1784.72	0.11939	0.09984	0.08463			1784.59	0.01031	0.02713	0.05636			1784.59	0.03859	0.0306	0.02226
1783.3	0.11937	0.09983	0.08462			1783.17	0.01033	0.02713	0.05635			1783.17	0.03856	0.03057	0.02224
1781.87	0.11936	0.09982	0.08462			1781.74	0.01036	0.02713	0.05634			1781.74	0.03854	0.03053	0.02221
1780.44	0.11933	0.0998	0.08461			1780.31	0.01039	0.02714	0.05634			1780.31	0.03851	0.0305	0.02217
1779.01	0.11929	0.09978	0.08459			1778.88	0.01043	0.02719	0.05634			1778.88	0.03849	0.03046	0.02213
1777.59	0.11926	0.09976	0.08457			1777.45	0.01048	0.02725	0.05634			1777.45	0.03847	0.03042	0.02208
1776.16	0.11922	0.09974	0.08456			1776.03	0.01052	0.02726	0.05632			1776.03	0.03843	0.03037	0.02204
1774.73	0.1192	0.09973	0.08455			1774.6	0.01055	0.02723	0.05625			1774.6	0.03839	0.03033	0.022
1773.3	0.11918	0.09972	0.08454			1773.17	0.0106	0.02721	0.05617			1773.17	0.03834	0.03028	0.02195
1771.87	0.11915	0.09971	0.08453			1771.74	0.01065	0.02723	0.05613			1771.74	0.0383	0.03022	0.02189
1770.45	0.11911	0.09968	0.08451			1770.32	0.01073	0.02726	0.05617			1770.32	0.03825	0.03017	0.02183
1769.02	0.11905	0.09965	0.08448			1768.89	0.01083	0.02731	0.05624			1768.89	0.0382	0.0301	0.02176
1767.59	0.11899	0.0996	0.08444			1767.46	0.01093	0.02738	0.0563			1767.46	0.03814	0.03004	0.02169
1766.16	0.11893	0.09957	0.0844			1766.03	0.01102	0.02745	0.05633			1766.03	0.03808	0.02997	0.02162
1764.74	0.11888	0.09953	0.08437			1764.61	0.0111	0.02746	0.05634			1764.61	0.03801	0.02989	0.02154
1763.31	0.11883	0.0995	0.08435			1763.18	0.01117	0.02745	0.05632			1763.18	0.03794	0.02982	0.02147
1761.88	0.11878	0.09948	0.08432			1761.75	0.01124	0.02744	0.05629			1761.75	0.03787	0.02973	0.02138
1760.45	0.11873	0.09945	0.08429			1760.32	0.01133	0.02748	0.05629			1760.32	0.0378	0.02965	0.02129
1759.02	0.11866	0.09941	0.08426			1758.89	0.01143	0.02757	0.0563			1758.89	0.03773	0.02956	0.02119
1757.6	0.1186	0.09937	0.08422			1757.47	0.01155	0.02767	0.0563			1757.47	0.03767	0.02946	0.02109
1756.17	0.11854	0.09934	0.08419			1756.04	0.01168	0.02774	0.0563			1756.04	0.0376	0.02936	0.02098
1754.74	0.11849	0.09932	0.08416			1754.61	0.01182	0.02777	0.0563			1754.61	0.03752	0.02926	0.02088
1753.31	0.11845	0.0993	0.08414			1753.18	0.01196	0.02779	0.05627			1753.18	0.03744	0.02915	0.02078
1751.89	0.1184	0.09927	0.08411			1751.76	0.01209	0.02782	0.0562			1751.76	0.03735	0.02904	0.02069
1750.46	0.11834	0.09925	0.08409			1750.33	0.01221	0.02786	0.05613			1750.33	0.03726	0.02893	0.02059
1749.03	0.1183	0.09923	0.08407			1748.9	0.01232	0.02788	0.05611			1748.9	0.03717	0.02881	0.02047
1747.6	0.11827	0.09922	0.08405			1747.47	0.01244	0.02787	0.05615			1747.47	0.03708	0.02869	0.02035
1746.17	0.11823	0.09921	0.08404			1746.05	0.01257	0.02789	0.0562			1746.05	0.037	0.02857	0.02021
1744.75	0.11819	0.0992	0.08402			1744.62	0.0127	0.02797	0.05623			1744.62	0.0369	0.02844	0.02008
1743.32	0.11813	0.09917	0.08399			1743.19	0.01285	0.02808	0.05623			1743.19	0.03679	0.02832	0.01994
1741.89	0.11807	0.09914	0.08395			1741.76	0.01299	0.02817	0.05622			1741.76	0.03668	0.02819	0.01982
1740.46	0.11799	0.0991	0.0839			1740.33	0.01314	0.02822	0.05622			1740.33	0.03656	0.02807	0.0197
1739.04	0.1179	0.09904	0.08384			1738.91	0.0133	0.02824	0.05622			1738.91	0.03644	0.02794	0.01957
1737.61	0.11778	0.09896	0.08376			1737.48	0.01346	0.0283	0.05622			1737.48	0.03633	0.02782	0.01945
1736.18	0.11765	0.09887	0.08367			1736.05	0.01362	0.02841	0.05616			1736.05	0.0362	0.0277	0.01934
1734.75	0.1175	0.09877	0.08357			1734.62	0.01377	0.02853	0.05607			1734.62	0.03607	0.02759	0.01924
1733.32	0.11738	0.09869	0.08349			1733.2	0.0139	0.0286	0.05606			1733.2	0.03595	0.02748	0.01914
1731.9	0.11728	0.09863	0.08343			1731.77	0.01401	0.0286	0.05617			1731.77	0.03584	0.02737	0.01904
1730.47	0.1172	0.09859	0.08338			1730.34	0.01411	0.02857	0.05628			1730.34	0.03573	0.02727	0.01894
1729.04	0.11712	0.09854	0.08332			1728.91	0.01421	0.02859	0.05636			1728.91	0.03563	0.02718	0.01884
1727.61	0.11702	0.09849	0.08326			1727.49	0.01431	0.02869	0.05641			1727.49	0.03555	0.02709	0.01875
1726.19	0.1169	0.09842	0.08318			1726.06	0.01443	0.0288	0.05644			1726.06	0.03547	0.02701	0.01867
1724.76	0.11677	0.09834	0.0831			1724.63	0.01455	0.02885	0.05644			1724.63	0.0354	0.02693	0.01859
1723.33	0.11663	0.09825	0.083			1723.2	0.01468	0.02882	0.05644			1723.2	0.03533	0.02686	0.01852
1721.9	0.11648	0.09816	0.0829			1721.78	0.01482	0.02877	0.05642			1721.78	0.03528	0.02679	0.01846
1720.47	0.11633	0.09806	0.08279			1720.35	0.01496	0.02877	0.05636			1720.35	0.03522	0.02672	0.0184
1719.05	0.11615	0.09796	0.08267			1718.92	0.01509	0.02882	0.05623			1718.92	0.03516	0.02665	0.01836
1717.62	0.11599	0.09786	0.08255			1717.49	0.01522	0.02887	0.05611			1717.49	0.03511	0.02658	0.01831
1716.19	0.11585	0.09778	0.08246			1716.06	0.01533	0.02888	0.05613			1716.06	0.03508	0.02651	0.01823
1714.76	0.11574	0.09772	0.08238			1714.64	0.01543	0.02883	0.05628			1714.64	0.03506	0.02644	0.01812
1713.34	0.11563	0.09768	0.08231			1713.21	0.01554	0.02875	0.05642			1713.21	0.03505	0.02637	0.01801
1711.91	0.11552	0.09763	0.08223			1711.78	0.01565	0.02873	0.05652			1711.78	0.03503	0.0263	0.0179
1710.48	0.11539	0.09758	0.08214			1710.35	0.01578	0.02873	0.05656			1710.35	0.03499	0.02622	0.0178
1709.05	0.11524	0.0975	0.08204			1708.93	0.01592	0.0287	0.05657			1708.93	0.03495	0.02614	0.0177
1707.62	0.11507	0.09741	0.08191			1707.5	0.01609	0.02864	0.05656			1707.5	0.0349	0.02605	0.0176
1706.2	0.11488	0.09729	0.08176			1706.07	0.01628	0.02861	0.05654			1706.07	0.03485	0.02596	0.0175
1704.77	0.11465	0.09716	0.0816			1704.64	0.0165	0.02864	0.05654			1704.64	0.03478	0.02587	0.0174
1703.34	0.11441	0.097	0.08141			1703.22	0.01672	0.02871	0.05652			1703.22	0.0347	0.02577	0.0173
1701.91	0.11415	0.09684	0.08122			1701.79	0.01694	0.02879	0.05645			1701.79	0.03461	0.02567	0.01721
1700.49	0.11393	0.0967	0.08105			1700.36	0.01713	0.02883	0.05637			1700.36	0.03451	0.02556	0.0171
1699.06	0.11373	0.09658	0.0809			1698.93	0.01729	0.02879	0.0564			1698.93	0.03442	0.02545	0.01698
1697.63	0.11353	0.09647	0.08074			1697.5	0.01741	0.02869	0.05653			1697.5	0.03431	0.02534	0.01687
1696.2	0.1133	0.09633	0.08057			1696.08	0.01751	0.02867	0.05672			1696.08	0.03419	0.02522	0.01675
1694.77	0.11304	0.09617	0.08037			1694.65	0.01761	0.02877	0.05694			1694.65	0.03408	0.0251	0.01663
1693.35	0.11276	0.09599	0.08016			1693.22	0.01773	0.02894	0.05713			1693.22	0.03395	0.02497	0.01651
1691.92	0.11246	0.09578	0.07992			1691.79	0.01789	0.02908	0.05725			1691.79	0.03382	0.02484	0.01639
1690.49	0.11215	0.09556	0.07968			1690.37	0.01809	0.02912	0.05734			1690.37	0.03368	0.0247	0.01627
1689.06	0.11182	0.09533	0.07943			1688.94	0.01836	0.02909	0.0574			1688.94	0.03352	0.02456	0.01617
1687.64	0.11149	0.09509	0.07918			1687.51	0.01869	0.0291	0.05743			1687.51	0.03335	0.0244	0.01606
1686.21	0.11115	0.09485	0.07892			1686.08	0.01905	0.02921	0.05741			1686.08	0.03317	0.02425	0.01595
1684.78	0.11083	0.09461	0.07866			1684.66	0.01941	0.02929	0.05743			1684.66	0.03301	0.02408	0.01581
1683.35	0.11051	0.09437	0.07842			1683.23	0.01974	0.02932	0.05764			1683.23	0.03286	0.02392	0.01564
1681.92	0.11021	0.09415	0.07818			1681.8	0.02004	0.02938	0.05794			1681.8	0.03272	0.02375	0.01545
1680.5	0.10992	0.09393	0.07796			1680.37	0.02031	0.02951	0.05817			1680.37	0.03258	0.02357	0.01526
1679.07	0.10964	0.09371	0.07773			1678.94	0.0206	0.02962	0.05833			1678.94	0.03241	0.02339	0.01507
1677.64	0.10935	0.09349	0.07751			1677.52	0.02091	0.02966	0.05844			1677.52	0.03224	0.02321	0.01489
1676.21	0.10905	0.09325	0.07727			1676.09	0.02127	0.02965	0.05855			1676.09	0.03206	0.02303	0.01471
1674.79	0.10874	0.09301	0.07703			1674.66	0.02167	0.02962	0.05868			1674.66	0.03188	0.02284	0.01452
1673.36	0.10843	0.09275	0.07678			1673.23	0.02208	0.02964	0.05881			1673.23	0.03169	0.02264	0.01433
1671.93	0.10812	0.09248	0.07653			1671.81	0.02249	0.02975	0.05892			1671.81	0.03149	0.02245	0.01414
1670.5	0.10782	0.09223	0.07629			1670.38	0.02288	0.02995	0.05902			1670.38	0.03128	0.02225	0.01396
1669.07	0.10755	0.09199	0.07607			1668.95	0.02326	0.03011	0.05916			1668.95	0.03108	0.02205	0.01377
1667.65	0.10732	0.0918	0.07588			1667.52	0.02362	0.03009	0.05931			1667.52	0.03088	0.02184	0.01358
1666.22	0.10711	0.09162	0.07572			1666.1	0.02397	0.03	0.05942			1666.1	0.03069	0.02164	0.01338
1664.79	0.10692	0.09147	0.07556			1664.67	0.0243	0.03005	0.05949			1664.67	0.03051	0.02144	0.01318
1663.36	0.10673	0.09131	0.07541			1663.24	0.02463	0.03024	0.05954			1663.24	0.03032	0.02125	0.013
1661.94	0.10655	0.09116	0.07527			1661.81	0.02496	0.0304	0.0596			1661.81	0.03014	0.02105	0.01281
1660.51	0.10639	0.09102	0.07513			1660.39	0.02529	0.03043	0.05967			1660.39	0.02997	0.02086	0.01263
1659.08	0.10624	0.09089	0.07501			1658.96	0.02567	0.03039	0.05972			1658.96	0.0298	0.02068	0.01246
1657.65	0.1061	0.09077	0.0749			1657.53	0.02612	0.0304	0.05973			1657.53	0.02963	0.02049	0.01231
1656.22	0.10597	0.09066	0.07481			1656.1	0.02661	0.03051	0.05969			1656.1	0.02945	0.02032	0.01217
1654.8	0.10585	0.09056	0.07472			1654.67	0.02707	0.03064	0.05958			1654.67	0.02928	0.02014	0.01204
1653.37	0.10575	0.09047	0.07464			1653.25	0.02743	0.03071	0.05946			1653.25	0.02914	0.01998	0.0119
1651.94	0.10567	0.0904	0.07458			1651.82	0.02767	0.03068	0.05953			1651.82	0.02902	0.01983	0.01174
1650.51	0.10559	0.09034	0.07453			1650.39	0.02777	0.03061	0.05963			1650.39	0.02892	0.01969	0.01159
1649.09	0.10552	0.09028	0.07448			1648.96	0.02777	0.03057	0.05966			1648.96	0.02882	0.01956	0.01145
1647.66	0.10545	0.09023	0.07443			1647.54	0.0277	0.03063	0.05963			1647.54	0.02872	0.01944	0.01133
1646.23	0.10538	0.09018	0.07438			1646.11	0.02762	0.03076	0.05964			1646.11	0.02862	0.01933	0.01122
1644.8	0.10531	0.09014	0.07433			1644.68	0.02754	0.03083	0.05969			1644.68	0.02853	0.01922	0.01111
1643.37	0.10523	0.0901	0.07429			1643.25	0.02746	0.03079	0.05974			1643.25	0.02844	0.01913	0.01101
1641.95	0.10516	0.09005	0.07424			1641.83	0.02741	0.03072	0.05975			1641.83	0.02835	0.01904	0.01092
1640.52	0.10509	0.09001	0.07419			1640.4	0.02744	0.03079	0.05974			1640.4	0.02827	0.01896	0.01085
1639.09	0.10503	0.08996	0.07414			1638.97	0.02752	0.031	0.05969			1638.97	0.02818	0.01888	0.01079
1637.66	0.10499	0.08993	0.07411			1637.54	0.02758	0.03113	0.05963			1637.54	0.02808	0.01881	0.01074
1636.24	0.10496	0.0899	0.07409			1636.11	0.02756	0.03112	0.05957			1636.11	0.028	0.01875	0.01069
1634.81	0.10494	0.08989	0.07408			1634.69	0.02746	0.0311	0.0596			1634.69	0.02794	0.0187	0.01063
1633.38	0.10494	0.08988	0.07408			1633.26	0.02731	0.03118	0.05967			1633.26	0.0279	0.01865	0.01057
1631.95	0.10494	0.08988	0.07408			1631.83	0.02715	0.03129	0.05972			1631.83	0.02785	0.01861	0.01052
1630.52	0.10494	0.08988	0.0741			1630.4	0.02703	0.03131	0.05972			1630.4	0.02781	0.01857	0.01049
1629.1	0.10495	0.08989	0.07412			1628.98	0.02696	0.03129	0.05969			1628.98	0.02776	0.01854	0.01047
1627.67	0.10495	0.0899	0.07415			1627.55	0.02692	0.0313	0.05964			1627.55	0.02772	0.01852	0.01046
1626.24	0.10495	0.08992	0.07418			1626.12	0.02688	0.03131	0.0596			1626.12	0.02769	0.0185	0.01045
1624.81	0.10495	0.08994	0.07421			1624.69	0.02681	0.03129	0.05958			1624.69	0.02765	0.01848	0.01045
1623.39	0.10494	0.08995	0.07424			1623.27	0.02673	0.0313	0.05956			1623.27	0.02763	0.01847	0.01046
1621.96	0.10492	0.08997	0.07427			1621.84	0.02666	0.03139	0.05958			1621.84	0.02761	0.01847	0.01047
1620.53	0.10489	0.08999	0.0743			1620.41	0.0266	0.0315	0.05959			1620.41	0.0276	0.01847	0.01048
1619.1	0.10485	0.09002	0.07432			1618.98	0.02653	0.03156	0.05958			1618.98	0.0276	0.01848	0.01049
1617.67	0.10481	0.09005	0.07433			1617.55	0.02644	0.03155	0.05956			1617.55	0.0276	0.01849	0.01051
1616.25	0.10475	0.09009	0.07433			1616.13	0.02634	0.03154	0.05957			1616.13	0.0276	0.01851	0.01054
1614.82	0.10467	0.09012	0.07431			1614.7	0.02623	0.03156	0.05962			1614.7	0.02761	0.01853	0.01057
1613.39	0.10458	0.09016	0.07428			1613.27	0.02612	0.03158	0.05967			1613.27	0.02762	0.01856	0.0106
1611.96	0.10448	0.09019	0.07423			1611.84	0.02603	0.03161	0.0597			1611.84	0.02763	0.01858	0.01064
1610.54	0.10437	0.09022	0.07417			1610.42	0.02596	0.03165	0.05971			1610.42	0.02764	0.01861	0.01069
1609.11	0.10427	0.09025	0.07411			1608.99	0.02591	0.03171	0.05971			1608.99	0.02764	0.01865	0.01074
1607.68	0.10418	0.09028	0.07404			1607.56	0.02586	0.03172	0.05971			1607.56	0.02765	0.01868	0.01079
1606.25	0.1041	0.09032	0.07398			1606.13	0.02582	0.03168	0.05971			1606.13	0.02766	0.01871	0.01084
1604.82	0.10404	0.09037	0.07392			1604.71	0.02578	0.03165	0.0597			1604.71	0.02767	0.01875	0.01089
1603.4	0.104	0.09043	0.07387			1603.28	0.02575	0.03169	0.05968			1603.28	0.02769	0.01878	0.01093
1601.97	0.10398	0.0905	0.07384			1601.85	0.02572	0.03177	0.05965			1601.85	0.02771	0.01882	0.01097
1600.54	0.10399	0.09058	0.07383			1600.42	0.02571	0.03181	0.05961			1600.42	0.02774	0.01886	0.01101
1599.11	0.10403	0.09069	0.07384			1599	0.02569	0.0318	0.05956			1599	0.02777	0.01889	0.01104
1597.69	0.10411	0.0908	0.07388			1597.57	0.02569	0.03177	0.0595			1597.57	0.0278	0.01893	0.01108
1596.26	0.10421	0.09093	0.07394			1596.14	0.02569	0.03176	0.05943			1596.14	0.02783	0.01897	0.01112
1594.83	0.10434	0.09107	0.07403			1594.71	0.02569	0.03178	0.05936			1594.71	0.02785	0.019	0.01117
1593.4	0.1045	0.09122	0.07414			1593.28	0.0257	0.0318	0.0593			1593.28	0.02787	0.01904	0.01121
1591.97	0.1047	0.09138	0.07427			1591.86	0.0257	0.03178	0.05923			1591.86	0.0279	0.01907	0.01125
1590.55	0.10493	0.09155	0.07445			1590.43	0.02569	0.0317	0.05914			1590.43	0.02794	0.01911	0.01128
1589.12	0.1052	0.09173	0.07464			1589	0.02569	0.03163	0.05903			1589	0.02799	0.01915	0.0113
1587.69	0.1055	0.09192	0.07486			1587.57	0.02568	0.03163	0.0589			1587.57	0.02806	0.01919	0.01131
1586.26	0.10581	0.09211	0.0751			1586.15	0.02568	0.03167	0.05877			1586.15	0.02812	0.01923	0.01133
1584.84	0.10615	0.09229	0.07535			1584.72	0.02567	0.03167	0.05864			1584.72	0.02818	0.01926	0.01135
1583.41	0.10651	0.09248	0.07562			1583.29	0.02569	0.03159	0.05852			1583.29	0.02825	0.0193	0.01136
1581.98	0.10688	0.09266	0.07589			1581.86	0.02572	0.03151	0.0584			1581.86	0.02832	0.01934	0.01137
1580.55	0.10726	0.09284	0.07617			1580.44	0.02577	0.03147	0.05828			1580.44	0.02839	0.01937	0.01138
1579.12	0.10764	0.093	0.07645			1579.01	0.02583	0.03146	0.05815			1579.01	0.02844	0.0194	0.0114
1577.7	0.10801	0.09314	0.07671			1577.58	0.02586	0.03146	0.05798			1577.58	0.02849	0.01943	0.01143
1576.27	0.10834	0.09325	0.07695			1576.15	0.02587	0.03144	0.0578			1576.15	0.02854	0.01946	0.01146
1574.84	0.10869	0.09338	0.0772			1574.72	0.02586	0.03135	0.0577			1574.72	0.0286	0.01949	0.01147
1573.41	0.10909	0.09355	0.07749			1573.3	0.02583	0.03115	0.05766			1573.3	0.02866	0.01951	0.01148
1571.99	0.10951	0.09375	0.0778			1571.87	0.02578	0.03094	0.05758			1571.87	0.02871	0.01954	0.01149
1570.56	0.10995	0.09395	0.07811			1570.44	0.02573	0.03089	0.05745			1570.44	0.02877	0.01957	0.0115
1569.13	0.11037	0.09415	0.07842			1569.01	0.02565	0.03097	0.05729			1569.01	0.02883	0.0196	0.01151
1567.7	0.11078	0.09435	0.07872			1567.59	0.02555	0.03103	0.05719			1567.59	0.02888	0.01963	0.01152
1566.27	0.11118	0.09453	0.07901			1566.16	0.02546	0.031	0.05712			1566.16	0.02894	0.01966	0.01153
1564.85	0.11155	0.09471	0.07928			1564.73	0.02547	0.03093	0.05703			1564.73	0.02899	0.01968	0.01155
1563.42	0.11191	0.09487	0.07954			1563.3	0.02564	0.03091	0.0569			1563.3	0.02903	0.01971	0.01157
1561.99	0.11223	0.09501	0.07978			1561.88	0.02591	0.03095	0.05669			1561.88	0.02906	0.01974	0.01161
1560.56	0.11252	0.09513	0.07999			1560.45	0.02613	0.03098	0.05629			1560.45	0.02909	0.01977	0.01166
1559.14	0.11277	0.09523	0.08017			1559.02	0.02619	0.03092	0.05571			1559.02	0.02913	0.0198	0.0117
1557.71	0.11303	0.09534	0.08037			1557.59	0.02604	0.03083	0.05557			1557.59	0.02919	0.01984	0.01172
1556.28	0.11333	0.09548	0.08059			1556.16	0.0257	0.03076	0.05581			1556.16	0.02927	0.01988	0.01173
1554.85	0.11366	0.09564	0.08084			1554.74	0.02528	0.03071	0.05597			1554.74	0.02935	0.01992	0.01175
1553.42	0.11399	0.0958	0.0811			1553.31	0.0249	0.03062	0.056			1553.31	0.02942	0.01997	0.01177
1552	0.11429	0.09595	0.08133			1551.88	0.02465	0.03059	0.05598			1551.88	0.02948	0.02001	0.0118
1550.57	0.11458	0.09608	0.08155			1550.45	0.0245	0.0306	0.05593			1550.45	0.02955	0.02005	0.01184
1549.14	0.11483	0.09618	0.08176			1549.03	0.02441	0.03055	0.05587			1549.03	0.0296	0.02009	0.01187
1547.71	0.11506	0.09627	0.08194			1547.6	0.02438	0.03041	0.05579			1547.6	0.02966	0.02013	0.01191
1546.29	0.11524	0.09633	0.08209			1546.17	0.02442	0.03035	0.05567			1546.17	0.0297	0.02016	0.01195
1544.86	0.11538	0.09635	0.08221			1544.74	0.02455	0.03048	0.05547			1544.74	0.02974	0.0202	0.012
1543.43	0.11549	0.09636	0.08231			1543.32	0.02467	0.03063	0.05516			1543.32	0.02977	0.02023	0.01205
1542	0.11558	0.09637	0.08239			1541.89	0.02469	0.03067	0.05475			1541.89	0.02979	0.02025	0.01209
1540.57	0.11571	0.09641	0.08251			1540.46	0.02454	0.03063	0.0545			1540.46	0.02982	0.02028	0.01213
1539.15	0.11585	0.09645	0.08263			1539.03	0.02426	0.03058	0.05473			1539.03	0.02986	0.02031	0.01214
1537.72	0.11596	0.09649	0.08274			1537.61	0.0239	0.03055	0.05507			1537.61	0.02992	0.02035	0.01213
1536.29	0.11606	0.09651	0.08283			1536.18	0.02353	0.03052	0.05524			1536.18	0.02998	0.02038	0.01213
1534.86	0.11614	0.09652	0.08292			1534.75	0.02324	0.03046	0.05526			1534.75	0.03002	0.02041	0.01213
1533.44	0.1162	0.09652	0.08299			1533.32	0.02305	0.03039	0.05524			1533.32	0.03006	0.02044	0.01213
1532.01	0.11625	0.09651	0.08304			1531.89	0.02291	0.03034	0.05527			1531.89	0.03009	0.02046	0.01214
1530.58	0.11626	0.09648	0.08308			1530.47	0.0228	0.03026	0.05531			1530.47	0.03012	0.02048	0.01215
1529.15	0.11624	0.09643	0.08309			1529.04	0.02271	0.03018	0.05531			1529.04	0.03014	0.0205	0.01216
1527.72	0.11619	0.09636	0.08307			1527.61	0.02267	0.03019	0.05525			1527.61	0.03016	0.02051	0.01217
1526.3	0.11611	0.09627	0.08303			1526.18	0.02269	0.03031	0.05517			1526.18	0.03018	0.02053	0.01218
1524.87	0.11602	0.09618	0.08298			1524.76	0.02272	0.03043	0.05508			1524.76	0.0302	0.02054	0.01219
1523.44	0.116	0.09615	0.08299			1523.33	0.02275	0.03042	0.05495			1523.33	0.03022	0.02055	0.0122
1522.01	0.11606	0.09617	0.08306			1521.9	0.02274	0.03026	0.05484			1521.9	0.03023	0.02056	0.01221
1520.59	0.11613	0.0962	0.08315			1520.47	0.02267	0.03009	0.05486			1520.47	0.03024	0.02057	0.01223
1519.16	0.11616	0.09619	0.0832			1519.05	0.02254	0.03005	0.05496			1519.05	0.03024	0.02058	0.01225
1517.73	0.11615	0.09616	0.08322			1517.62	0.02236	0.03015	0.05507			1517.62	0.03024	0.02059	0.01228
1516.3	0.1161	0.0961	0.08321			1516.19	0.02216	0.03029	0.05518			1516.19	0.03023	0.0206	0.01231
1514.87	0.11603	0.09602	0.08318			1514.76	0.02202	0.03038	0.05528			1514.76	0.03022	0.02061	0.01235
1513.45	0.11594	0.09593	0.08314			1513.33	0.02198	0.03041	0.05535			1513.33	0.0302	0.02063	0.0124
1512.02	0.11582	0.09582	0.08308			1511.91	0.02208	0.03037	0.05535			1511.91	0.03018	0.02064	0.01246
1510.59	0.11566	0.09568	0.08299			1510.48	0.02226	0.0303	0.05526			1510.48	0.03015	0.02066	0.01253
1509.16	0.11546	0.09551	0.08287			1509.05	0.02238	0.0303	0.05503			1509.05	0.03011	0.02069	0.01261
1507.74	0.11524	0.09532	0.08274			1507.62	0.02234	0.0304	0.05477			1507.62	0.03008	0.02072	0.01269
1506.31	0.115	0.09512	0.08259			1506.2	0.02214	0.03052	0.0549			1506.2	0.0301	0.02077	0.01275
1504.88	0.11475	0.09491	0.08244			1504.77	0.02182	0.03056	0.05535			1504.77	0.03015	0.02084	0.0128
1503.45	0.11449	0.0947	0.08228			1503.34	0.02146	0.03053	0.05568			1503.34	0.03022	0.02093	0.01286
1502.02	0.11418	0.09445	0.08209			1501.91	0.02118	0.03052	0.05584			1501.91	0.03029	0.02103	0.01296
1500.6	0.11383	0.09417	0.08185			1500.49	0.02101	0.03054	0.05592			1500.49	0.03036	0.02115	0.01307
1499.17	0.11342	0.09385	0.08158			1499.06	0.0209	0.03055	0.05598			1499.06	0.03044	0.02127	0.0132
1497.74	0.11296	0.09349	0.08126			1497.63	0.02079	0.03052	0.05611			1497.63	0.03052	0.02139	0.01332
1496.31	0.11244	0.0931	0.08089			1496.2	0.02066	0.03044	0.05636			1496.2	0.03061	0.02151	0.01344
1494.89	0.11187	0.09267	0.08047			1494.77	0.02054	0.03041	0.05665			1494.77	0.03069	0.02162	0.01354
1493.46	0.11127	0.09222	0.08001			1493.35	0.02044	0.03052	0.0569			1493.35	0.03075	0.02171	0.01364
1492.03	0.11064	0.09175	0.07953			1491.92	0.02036	0.03071	0.05711			1491.92	0.03079	0.02178	0.01373
1490.6	0.11002	0.0913	0.07905			1490.49	0.0203	0.0308	0.05738			1490.49	0.03079	0.02182	0.01378
1489.17	0.10945	0.09088	0.07859			1489.06	0.02021	0.03075	0.05781			1489.06	0.03075	0.02181	0.01378
1487.75	0.10888	0.09047	0.07814			1487.64	0.0201	0.03061	0.05832			1487.64	0.03068	0.02174	0.0137
1486.32	0.10831	0.09004	0.07766			1486.21	0.01998	0.03052	0.05877			1486.21	0.03056	0.02161	0.01354
1484.89	0.10773	0.08961	0.07718			1484.78	0.01987	0.03065	0.05914			1484.78	0.03037	0.0214	0.01331
1483.46	0.10717	0.0892	0.07671			1483.35	0.0198	0.03104	0.05945			1483.35	0.03011	0.02112	0.01301
1482.04	0.10666	0.08881	0.07627			1481.93	0.0198	0.0316	0.05974			1481.93	0.02977	0.02077	0.01264
1480.61	0.10619	0.08846	0.07587			1480.5	0.01996	0.03214	0.06001			1480.5	0.02938	0.02034	0.01221
1479.18	0.10579	0.08815	0.07551			1479.07	0.0204	0.03261	0.06025			1479.07	0.02893	0.01986	0.01172
1477.75	0.10544	0.08787	0.0752			1477.64	0.0212	0.03311	0.06045			1477.64	0.02843	0.01932	0.01118
1476.32	0.10513	0.08763	0.07492			1476.22	0.0223	0.03377	0.06062			1476.22	0.02791	0.01876	0.01062
1474.9	0.10488	0.08742	0.07469			1474.79	0.02346	0.03457	0.06077			1474.79	0.02739	0.01819	0.01004
1473.47	0.10468	0.08725	0.07452			1473.36	0.02441	0.03539	0.06091			1473.36	0.0269	0.01764	0.00947
1472.04	0.10455	0.08712	0.0744			1471.93	0.02501	0.0361	0.06105			1471.93	0.02646	0.01714	0.00893
1470.61	0.10446	0.08703	0.07432			1470.5	0.02526	0.0367	0.06116			1470.5	0.02609	0.0167	0.00846
1469.19	0.10441	0.08695	0.07427			1469.08	0.02536	0.03722	0.06121			1469.08	0.02578	0.01634	0.00807
1467.76	0.10438	0.08689	0.07425			1467.65	0.02554	0.03767	0.06123			1467.65	0.02554	0.01607	0.00779
1466.33	0.10438	0.08686	0.07425			1466.22	0.02592	0.03791	0.06123			1466.22	0.02537	0.01589	0.0076
1464.9	0.1044	0.08684	0.07427			1464.79	0.0264	0.03786	0.06122			1464.79	0.02531	0.01581	0.00753
1463.47	0.10445	0.08684	0.07432			1463.37	0.02672	0.03754	0.06122			1463.37	0.02535	0.01584	0.00756
1462.05	0.10452	0.08686	0.07439			1461.94	0.0267	0.03704	0.06121			1461.94	0.02548	0.01599	0.00771
1460.62	0.10463	0.08691	0.07449			1460.51	0.02624	0.03652	0.06119			1460.51	0.0257	0.01624	0.00799
1459.19	0.10477	0.08697	0.07462			1459.08	0.02544	0.03605	0.06112			1459.08	0.02599	0.01658	0.00837
1457.76	0.10495	0.08706	0.07477			1457.66	0.02448	0.03561	0.06101			1457.66	0.02634	0.01699	0.00882
1456.34	0.10516	0.08717	0.07495			1456.23	0.02357	0.03508	0.06092			1456.23	0.02674	0.01745	0.0093
1454.91	0.10539	0.08729	0.07515			1454.8	0.02281	0.03445	0.06088			1454.8	0.02718	0.01793	0.00978
1453.48	0.10566	0.08744	0.07537			1453.37	0.02225	0.03382	0.06082			1453.37	0.02761	0.01841	0.01027
1452.05	0.10595	0.0876	0.07562			1451.94	0.02188	0.03327	0.06071			1451.94	0.02803	0.01889	0.01076
1450.62	0.10629	0.0878	0.07591			1450.52	0.02162	0.03284	0.06055			1450.52	0.02842	0.01934	0.01124
1449.2	0.10668	0.08803	0.07622			1449.09	0.02142	0.03253	0.06033			1449.09	0.02878	0.01976	0.01168
1447.77	0.10709	0.08828	0.07656			1447.66	0.02124	0.03232	0.0601			1447.66	0.0291	0.02014	0.01207
1446.34	0.10754	0.08855	0.07691			1446.23	0.02107	0.03218	0.0599			1446.23	0.02939	0.02047	0.01242
1444.91	0.108	0.08885	0.07728			1444.81	0.0209	0.0321	0.05977			1444.81	0.02964	0.02076	0.01272
1443.49	0.10848	0.08916	0.07765			1443.38	0.02076	0.0321	0.0597			1443.38	0.02985	0.02101	0.01297
1442.06	0.10895	0.08948	0.07802			1441.95	0.02066	0.03211	0.05965			1441.95	0.03002	0.02122	0.01319
1440.63	0.10941	0.08979	0.07837			1440.52	0.02057	0.03206	0.0596			1440.52	0.03018	0.02139	0.01337
1439.2	0.10986	0.09011	0.07871			1439.1	0.02047	0.03195	0.05948			1439.1	0.03031	0.02155	0.01353
1437.77	0.11028	0.09041	0.07903			1437.67	0.02033	0.0318	0.05921			1437.67	0.03043	0.02168	0.01366
1436.35	0.11067	0.09069	0.07932			1436.24	0.02013	0.03166	0.0588			1436.24	0.03055	0.0218	0.01378
1434.92	0.11102	0.09096	0.07958			1434.81	0.01988	0.03153	0.0584			1434.81	0.03066	0.02191	0.01387
1433.49	0.11134	0.09122	0.07981			1433.38	0.01959	0.03139	0.05808			1433.38	0.03076	0.02201	0.01397
1432.06	0.11161	0.09144	0.08001			1431.96	0.01928	0.03124	0.05781			1431.96	0.03086	0.02212	0.01407
1430.63	0.11184	0.09165	0.08018			1430.53	0.01897	0.03111	0.05756			1430.53	0.03096	0.02222	0.01417
1429.21	0.11202	0.09183	0.08031			1429.1	0.01867	0.03102	0.05736			1429.1	0.03107	0.02233	0.01429
1427.78	0.11216	0.09198	0.08041			1427.67	0.01839	0.03092	0.05725			1427.67	0.03117	0.02245	0.0144
1426.35	0.11225	0.09211	0.08047			1426.25	0.01814	0.03079	0.05719			1426.25	0.03128	0.02256	0.01452
1424.92	0.1123	0.0922	0.0805			1424.82	0.01794	0.03067	0.05713			1424.82	0.03138	0.02267	0.01463
1423.5	0.1123	0.09227	0.0805			1423.39	0.0178	0.03062	0.05709			1423.39	0.03147	0.02276	0.01472
1422.07	0.11226	0.09231	0.08047			1421.96	0.01769	0.03062	0.05705			1421.96	0.03155	0.02285	0.0148
1420.64	0.11218	0.09233	0.08041			1420.54	0.01758	0.03059	0.057			1420.54	0.03161	0.02292	0.01488
1419.21	0.11209	0.09233	0.08035			1419.11	0.01745	0.03052	0.05697			1419.11	0.03165	0.02298	0.01494
1417.78	0.11198	0.09232	0.08027			1417.68	0.01731	0.03045	0.05702			1417.68	0.03169	0.02303	0.01499
1416.36	0.11187	0.0923	0.08019			1416.25	0.01714	0.03044	0.05712			1416.25	0.03172	0.02306	0.01502
1414.93	0.11175	0.09228	0.08011			1414.83	0.01699	0.03045	0.05721			1414.83	0.03174	0.02308	0.01504
1413.5	0.11162	0.09224	0.08002			1413.4	0.01688	0.03043	0.05727			1413.4	0.03174	0.0231	0.01505
1412.07	0.11149	0.0922	0.07993			1411.97	0.01682	0.03039	0.05732			1411.97	0.03174	0.0231	0.01506
1410.65	0.11137	0.09216	0.07985			1410.54	0.01681	0.03035	0.05737			1410.54	0.03174	0.0231	0.01506
1409.22	0.11125	0.09211	0.07977			1409.11	0.01682	0.0303	0.05741			1409.11	0.03172	0.02309	0.01505
1407.79	0.11113	0.09206	0.07969			1407.69	0.01685	0.03025	0.05745			1407.69	0.0317	0.02307	0.01505
1406.36	0.11101	0.092	0.07962			1406.26	0.01688	0.03025	0.05747			1406.26	0.03168	0.02305	0.01503
1404.93	0.1109	0.09194	0.07955			1404.83	0.01692	0.03033	0.0575			1404.83	0.03166	0.02303	0.01501
1403.51	0.1108	0.09188	0.07949			1403.4	0.01698	0.03039	0.05754			1403.4	0.03164	0.023	0.01498
1402.08	0.11071	0.09183	0.07945			1401.98	0.01704	0.03037	0.05757			1401.98	0.03162	0.02297	0.01495
1400.65	0.11063	0.09178	0.07941			1400.55	0.01713	0.03032	0.05757			1400.55	0.0316	0.02294	0.01492
1399.22	0.11056	0.09174	0.07937			1399.12	0.01721	0.03029	0.05756			1399.12	0.03156	0.0229	0.01488
1397.8	0.11048	0.09169	0.07933			1397.69	0.01728	0.03031	0.05755			1397.69	0.03152	0.02286	0.01485
1396.37	0.1104	0.09165	0.07928			1396.27	0.01731	0.03035	0.05755			1396.27	0.03147	0.02281	0.01481
1394.94	0.11031	0.0916	0.07923			1394.84	0.01732	0.03037	0.05758			1394.84	0.03142	0.02276	0.01476
1393.51	0.11022	0.09155	0.07917			1393.41	0.01732	0.03038	0.05763			1393.41	0.03136	0.0227	0.01471
1392.08	0.11013	0.0915	0.07911			1391.98	0.01734	0.03042	0.05769			1391.98	0.0313	0.02265	0.01465
1390.66	0.11003	0.09144	0.07905			1390.55	0.01737	0.03048	0.05773			1390.55	0.03123	0.02258	0.01459
1389.23	0.10994	0.09138	0.07898			1389.13	0.01741	0.03053	0.05778			1389.13	0.03115	0.02252	0.01454
1387.8	0.10984	0.09132	0.07892			1387.7	0.01746	0.03057	0.05785			1387.7	0.03107	0.02244	0.01448
1386.37	0.10974	0.09125	0.07885			1386.27	0.0175	0.03064	0.05795			1386.27	0.03099	0.02237	0.01441
1384.95	0.10963	0.09118	0.07878			1384.84	0.01755	0.03075	0.05802			1384.84	0.03092	0.0223	0.01434
1383.52	0.10953	0.09109	0.07871			1383.42	0.01762	0.03088	0.05803			1383.42	0.03085	0.02222	0.01426
1382.09	0.10941	0.091	0.07864			1381.99	0.01774	0.031	0.05797			1381.99	0.03077	0.02215	0.01419
1380.66	0.10931	0.0909	0.07857			1380.56	0.01787	0.03113	0.05789			1380.56	0.0307	0.02208	0.01413
1379.23	0.1092	0.0908	0.0785			1379.13	0.01801	0.03124	0.05782			1379.13	0.03064	0.02201	0.01407
1377.81	0.10909	0.09068	0.07843			1377.71	0.01812	0.03129	0.05777			1377.71	0.03058	0.02195	0.01402
1376.38	0.10897	0.09055	0.07835			1376.28	0.01819	0.03129	0.05775			1376.28	0.03053	0.0219	0.01398
1374.95	0.10882	0.09041	0.07825			1374.85	0.01822	0.03132	0.05775			1374.85	0.03049	0.02186	0.01394
1373.52	0.10865	0.09024	0.07812			1373.42	0.01822	0.03139	0.05779			1373.42	0.03046	0.02182	0.01391
1372.1	0.10845	0.09005	0.07796			1371.99	0.01821	0.03146	0.05786			1371.99	0.03044	0.02179	0.01389
1370.67	0.10822	0.08984	0.07778			1370.57	0.0182	0.0315	0.05795			1370.57	0.03042	0.02177	0.01387
1369.24	0.10797	0.08962	0.07756			1369.14	0.0182	0.03151	0.05805			1369.14	0.03042	0.02176	0.01386
1367.81	0.10767	0.08938	0.0773			1367.71	0.01823	0.03149	0.05818			1367.71	0.03041	0.02176	0.01385
1366.38	0.10735	0.08913	0.07701			1366.28	0.01826	0.03149	0.05833			1366.28	0.0304	0.02175	0.01386
1364.96	0.10699	0.08887	0.07669			1364.86	0.01829	0.03148	0.05849			1364.86	0.0304	0.02176	0.01387
1363.53	0.10662	0.0886	0.07635			1363.43	0.01831	0.03148	0.0587			1363.43	0.0304	0.02177	0.01389
1362.1	0.10623	0.08833	0.07599			1362	0.01829	0.0315	0.05897			1362	0.03041	0.02178	0.0139
1360.67	0.10584	0.08808	0.07564			1360.57	0.01825	0.03154	0.05927			1360.57	0.03042	0.0218	0.01392
1359.25	0.10549	0.08784	0.07531			1359.15	0.01819	0.03159	0.05955			1359.15	0.03044	0.02182	0.01394
1357.82	0.10517	0.08765	0.07502			1357.72	0.01813	0.03163	0.0598			1357.72	0.03045	0.02185	0.01396
1356.39	0.10493	0.08751	0.0748			1356.29	0.01807	0.03166	0.06			1356.29	0.03047	0.02187	0.01399
1354.96	0.10478	0.08744	0.07466			1354.86	0.01803	0.03167	0.06015			1354.86	0.03048	0.0219	0.01403
1353.53	0.10472	0.08743	0.0746			1353.44	0.01799	0.03166	0.06024			1353.44	0.0305	0.02193	0.01406
1352.11	0.10477	0.0875	0.07464			1352.01	0.01795	0.03162	0.06025			1352.01	0.03053	0.02196	0.0141
1350.68	0.10492	0.08763	0.07477			1350.58	0.01789	0.0316	0.06018			1350.58	0.03056	0.02199	0.01413
1349.25	0.10515	0.08781	0.07498			1349.15	0.01783	0.03161	0.06002			1349.15	0.03059	0.02203	0.01418
1347.82	0.10547	0.08804	0.07525			1347.72	0.01775	0.03162	0.05975			1347.72	0.03063	0.02207	0.01422
1346.4	0.10585	0.0883	0.07559			1346.3	0.01768	0.0316	0.05939			1346.3	0.03067	0.02211	0.01427
1344.97	0.10628	0.08859	0.07597			1344.87	0.01761	0.03155	0.05893			1344.87	0.03071	0.02216	0.01432
1343.54	0.10673	0.08887	0.07638			1343.44	0.01755	0.03149	0.05844			1343.44	0.03076	0.02221	0.01438
1342.11	0.10719	0.08916	0.07679			1342.01	0.01749	0.03143	0.05794			1342.01	0.0308	0.02227	0.01444
1340.68	0.10764	0.08942	0.07721			1340.59	0.01742	0.03137	0.0575			1340.59	0.03085	0.02232	0.0145
1339.26	0.10807	0.08966	0.0776			1339.16	0.01732	0.03132	0.05716			1339.16	0.0309	0.02237	0.01455
1337.83	0.10846	0.08987	0.07797			1337.73	0.01721	0.03128	0.05698			1337.73	0.03094	0.02242	0.0146
1336.4	0.10881	0.09004	0.0783			1336.3	0.01707	0.03125	0.05693			1336.3	0.03099	0.02247	0.01465
1334.97	0.1091	0.09017	0.07858			1334.88	0.01693	0.03123	0.05695			1334.88	0.03103	0.02252	0.01469
1333.55	0.10934	0.09026	0.0788			1333.45	0.01681	0.03121	0.05699			1333.45	0.03106	0.02256	0.01473
1332.12	0.1095	0.0903	0.07897			1332.02	0.0167	0.0312	0.05703			1332.02	0.03109	0.0226	0.01477
1330.69	0.10961	0.0903	0.07908			1330.59	0.01662	0.03118	0.05707			1330.59	0.03112	0.02264	0.01481
1329.26	0.10965	0.09025	0.07914			1329.16	0.01656	0.03116	0.0571			1329.16	0.03114	0.02267	0.01484
1327.83	0.10964	0.09017	0.07914			1327.74	0.01652	0.03115	0.05712			1327.74	0.03116	0.02269	0.01486
1326.41	0.1096	0.09006	0.0791			1326.31	0.01648	0.03115	0.05713			1326.31	0.03117	0.02271	0.01488
1324.98	0.10953	0.08994	0.07904			1324.88	0.01646	0.03117	0.05712			1324.88	0.03118	0.02272	0.01489
1323.55	0.10944	0.08981	0.07896			1323.45	0.01644	0.0312	0.05711			1323.45	0.03118	0.02273	0.0149
1322.12	0.10935	0.08968	0.07887			1322.03	0.01643	0.03122	0.05709			1322.03	0.03118	0.02273	0.01491
1320.7	0.10926	0.08956	0.07877			1320.6	0.01643	0.03123	0.05707			1320.6	0.03117	0.02272	0.01491
1319.27	0.10915	0.08944	0.07867			1319.17	0.01643	0.03124	0.05708			1319.17	0.03116	0.02271	0.0149
1317.84	0.10904	0.08931	0.07855			1317.74	0.01644	0.03126	0.05712			1317.74	0.03115	0.0227	0.01489
1316.41	0.1089	0.08918	0.07842			1316.32	0.01645	0.03129	0.0572			1316.32	0.03113	0.02268	0.01487
1314.98	0.10875	0.08905	0.07827			1314.89	0.01646	0.03132	0.05731			1314.89	0.03111	0.02266	0.01485
1313.56	0.10859	0.08891	0.07812			1313.46	0.01647	0.03136	0.05744			1313.46	0.03109	0.02264	0.01483
1312.13	0.10842	0.08877	0.07796			1312.03	0.01649	0.0314	0.05759			1312.03	0.03107	0.02261	0.01481
1310.7	0.10824	0.08864	0.0778			1310.61	0.01651	0.03144	0.05775			1310.61	0.03104	0.02259	0.01479
1309.27	0.10807	0.08851	0.07765			1309.18	0.01653	0.03148	0.05791			1309.18	0.03102	0.02256	0.01476
1307.85	0.10792	0.08839	0.07751			1307.75	0.01656	0.03151	0.05806			1307.75	0.03099	0.02254	0.01474
1306.42	0.10777	0.08828	0.07739			1306.32	0.01658	0.03155	0.05819			1306.32	0.03097	0.02252	0.01472
1304.99	0.10765	0.08819	0.0773			1304.89	0.0166	0.03158	0.0583			1304.89	0.03095	0.0225	0.0147
1303.56	0.10755	0.08812	0.07722			1303.47	0.01661	0.03162	0.05838			1303.47	0.03094	0.02248	0.01469
1302.13	0.10749	0.08808	0.07718			1302.04	0.01662	0.03163	0.05842			1302.04	0.03092	0.02247	0.01467
1300.71	0.10745	0.08805	0.07717			1300.61	0.01662	0.03165	0.05842			1300.61	0.03091	0.02246	0.01467
1299.28	0.10745	0.08804	0.07718			1299.18	0.01662	0.03165	0.05838			1299.18	0.03091	0.02246	0.01467
1297.85	0.10748	0.08806	0.07722			1297.76	0.01661	0.03166	0.05832			1297.76	0.0309	0.02246	0.01467
1296.42	0.10754	0.08809	0.07727			1296.33	0.01659	0.03166	0.05824			1296.33	0.03091	0.02247	0.01468
1295	0.10763	0.08813	0.07735			1294.9	0.01656	0.03165	0.05815			1294.9	0.03092	0.02248	0.01469
1293.57	0.10775	0.08819	0.07744			1293.47	0.01652	0.03164	0.05806			1293.47	0.03093	0.02249	0.01471
1292.14	0.10789	0.08826	0.07755			1292.05	0.01649	0.03163	0.05796			1292.05	0.03095	0.02251	0.01473
1290.71	0.10805	0.08833	0.07768			1290.62	0.01645	0.03162	0.05787			1290.62	0.03097	0.02254	0.01475
1289.28	0.10822	0.08842	0.07781			1289.19	0.01641	0.0316	0.05778			1289.19	0.03099	0.02256	0.01477
1287.86	0.1084	0.08851	0.07796			1287.76	0.01637	0.03159	0.05769			1287.76	0.03101	0.02258	0.0148
1286.43	0.10858	0.08862	0.07811			1286.33	0.01632	0.03157	0.0576			1286.33	0.03104	0.02261	0.01482
1285	0.10877	0.08872	0.07826			1284.91	0.01627	0.03155	0.0575			1284.91	0.03106	0.02263	0.01484
1283.57	0.10895	0.08883	0.07841			1283.48	0.01622	0.03153	0.0574			1283.48	0.03108	0.02265	0.01486
1282.15	0.10913	0.08894	0.07855			1282.05	0.01616	0.03151	0.05729			1282.05	0.0311	0.02266	0.01488
1280.72	0.1093	0.08904	0.07869			1280.62	0.0161	0.03149	0.05717			1280.62	0.03112	0.02267	0.01489
1279.29	0.10946	0.08914	0.07882			1279.2	0.01604	0.03148	0.05705			1279.2	0.03114	0.02268	0.0149
1277.86	0.10959	0.08923	0.07893			1277.77	0.01598	0.03148	0.05694			1277.77	0.03115	0.02268	0.01491
1276.43	0.1097	0.0893	0.07903			1276.34	0.01591	0.03151	0.05684			1276.34	0.03115	0.02267	0.01491
1275.01	0.10978	0.08936	0.0791			1274.91	0.01584	0.03157	0.05675			1274.91	0.03116	0.02267	0.01491
1273.58	0.10982	0.0894	0.07914			1273.49	0.01577	0.03167	0.0567			1273.49	0.03116	0.02265	0.01491
1272.15	0.10982	0.08941	0.07914			1272.06	0.0157	0.03181	0.05667			1272.06	0.03116	0.02264	0.0149
1270.72	0.10976	0.0894	0.07909			1270.63	0.01562	0.03197	0.05669			1270.63	0.03115	0.02262	0.0149
1269.3	0.10966	0.08935	0.07901			1269.2	0.01555	0.03215	0.05674			1269.2	0.03115	0.02261	0.01489
1267.87	0.1095	0.08927	0.07888			1267.77	0.01547	0.03232	0.05683			1267.77	0.03114	0.02259	0.01488
1266.44	0.10929	0.08916	0.0787			1266.35	0.0154	0.03247	0.05697			1266.35	0.03114	0.02257	0.01487
1265.01	0.10903	0.08903	0.07849			1264.92	0.01533	0.03259	0.05715			1264.92	0.03114	0.02256	0.01486
1263.58	0.10875	0.08888	0.07825			1263.49	0.01526	0.03266	0.05735			1263.49	0.03114	0.02255	0.01486
1262.16	0.10845	0.08871	0.07799			1262.06	0.0152	0.03268	0.05757			1262.06	0.03114	0.02255	0.01486
1260.73	0.10814	0.08854	0.07773			1260.64	0.01513	0.03265	0.05778			1260.64	0.03114	0.02256	0.01487
1259.3	0.10785	0.08838	0.07748			1259.21	0.01506	0.03256	0.05799			1259.21	0.03116	0.02257	0.01488
1257.87	0.10759	0.08823	0.07726			1257.78	0.015	0.03243	0.05818			1257.78	0.03117	0.02259	0.0149
1256.45	0.10738	0.08811	0.07707			1256.35	0.01493	0.03226	0.05835			1256.35	0.03119	0.02262	0.01492
1255.02	0.10722	0.08802	0.07694			1254.93	0.01487	0.03207	0.05849			1254.93	0.03121	0.02265	0.01494
1253.59	0.10713	0.08797	0.07686			1253.5	0.01481	0.03187	0.05859			1253.5	0.03124	0.02269	0.01497
1252.16	0.10711	0.08796	0.07684			1252.07	0.01476	0.03167	0.05864			1252.07	0.03127	0.02273	0.015
1250.73	0.10717	0.08799	0.07689			1250.64	0.01471	0.03149	0.05862			1250.64	0.0313	0.02277	0.01504
1249.31	0.10732	0.08807	0.07701			1249.22	0.01466	0.03134	0.05852			1249.21	0.03133	0.02282	0.01507
1247.88	0.10754	0.08819	0.0772			1247.79	0.01461	0.03123	0.05835			1247.79	0.03136	0.02286	0.01511
1246.45	0.10785	0.08837	0.07745			1246.36	0.01457	0.03116	0.05812			1246.36	0.0314	0.02291	0.01515
1245.02	0.10822	0.08858	0.07777			1244.93	0.01452	0.03111	0.05783			1244.93	0.03143	0.02295	0.01518
1243.6	0.10866	0.08884	0.07814			1243.5	0.01447	0.03108	0.05752			1243.5	0.03147	0.02299	0.01522
1242.17	0.10916	0.08912	0.07855			1242.08	0.01441	0.03106	0.05719			1242.08	0.0315	0.02304	0.01526
1240.74	0.10969	0.08943	0.07899			1240.65	0.01436	0.03103	0.05687			1240.65	0.03153	0.02307	0.01529
1239.31	0.11024	0.08976	0.07945			1239.22	0.01432	0.03101	0.05655			1239.22	0.03156	0.02311	0.01533
1237.88	0.11079	0.09009	0.07991			1237.79	0.01427	0.03098	0.05624			1237.79	0.03159	0.02314	0.01536
1236.46	0.11133	0.09042	0.08035			1236.37	0.01422	0.03094	0.05594			1236.37	0.03162	0.02318	0.01539
1235.03	0.11184	0.09073	0.08078			1234.94	0.01416	0.0309	0.05564			1234.94	0.03165	0.02321	0.01542
1233.6	0.11232	0.09104	0.08117			1233.51	0.0141	0.03087	0.05535			1233.51	0.03168	0.02323	0.01545
1232.17	0.11275	0.09131	0.08152			1232.08	0.01404	0.03083	0.05508			1232.08	0.03171	0.02326	0.01548
1230.75	0.11313	0.09157	0.08184			1230.66	0.01399	0.03079	0.05483			1230.66	0.03173	0.02329	0.01551
1229.32	0.11347	0.0918	0.08212			1229.23	0.01394	0.03076	0.05462			1229.23	0.03176	0.02332	0.01554
1227.89	0.11375	0.092	0.08236			1227.8	0.0139	0.03073	0.05445			1227.8	0.03179	0.02335	0.01557
1226.46	0.114	0.09218	0.08257			1226.37	0.01386	0.0307	0.05432			1226.37	0.03182	0.02338	0.0156
1225.03	0.1142	0.09234	0.08275			1224.94	0.01383	0.03068	0.05423			1224.94	0.03184	0.02341	0.01563
1223.61	0.11436	0.09248	0.0829			1223.52	0.01379	0.03066	0.05418			1223.52	0.03187	0.02344	0.01566
1222.18	0.11449	0.0926	0.08302			1222.09	0.01376	0.03065	0.05414			1222.09	0.0319	0.02347	0.01569
1220.75	0.11457	0.09268	0.0831			1220.66	0.01372	0.03064	0.05412			1220.66	0.03193	0.0235	0.01572
1219.32	0.1146	0.09274	0.08316			1219.23	0.01368	0.03064	0.05412			1219.23	0.03196	0.02353	0.01575
1217.9	0.11459	0.09277	0.08318			1217.81	0.01364	0.03064	0.05412			1217.81	0.03198	0.02356	0.01578
1216.47	0.11453	0.09276	0.08316			1216.38	0.0136	0.03064	0.05412			1216.38	0.03201	0.02359	0.01582
1215.04	0.11442	0.09272	0.0831			1214.95	0.01356	0.03064	0.05413			1214.95	0.03204	0.02362	0.01585
1213.61	0.11428	0.09264	0.08302			1213.52	0.01352	0.03064	0.05415			1213.52	0.03207	0.02365	0.01588
1212.18	0.11411	0.09254	0.08292			1212.1	0.01348	0.03065	0.05418			1212.1	0.0321	0.02368	0.0159
1210.76	0.11393	0.09243	0.08281			1210.67	0.01344	0.03065	0.05425			1210.67	0.03212	0.02371	0.01593
1209.33	0.11374	0.09231	0.08269			1209.24	0.0134	0.03065	0.05436			1209.24	0.03215	0.02374	0.01596
1207.9	0.11356	0.09219	0.08258			1207.81	0.01335	0.03065	0.05454			1207.81	0.03217	0.02376	0.01599
1206.47	0.11338	0.09206	0.08247			1206.38	0.01331	0.03064	0.05478			1206.38	0.0322	0.02379	0.01601
1205.05	0.11321	0.09195	0.08237			1204.96	0.01327	0.03064	0.05507			1204.96	0.03222	0.02381	0.01603
1203.62	0.11306	0.09184	0.08227			1203.53	0.01323	0.03064	0.05539			1203.53	0.03225	0.02384	0.01606
1202.19	0.11292	0.09175	0.0822			1202.1	0.01319	0.03064	0.0557			1202.1	0.03227	0.02386	0.01608
1200.76	0.1128	0.09166	0.08213			1200.67	0.01315	0.03064	0.05597			1200.67	0.03229	0.02389	0.0161
1199.33	0.11269	0.09159	0.08208			1199.25	0.01312	0.03064	0.05618			1199.25	0.03231	0.02391	0.01612
1197.91	0.1126	0.09154	0.08204			1197.82	0.01308	0.03063	0.05631			1197.82	0.03233	0.02393	0.01614
1196.48	0.11252	0.09149	0.08201			1196.39	0.01304	0.03062	0.05639			1196.39	0.03235	0.02396	0.01616
1195.05	0.11245	0.09146	0.08199			1194.96	0.013	0.03061	0.05643			1194.96	0.03237	0.02398	0.01618
1193.62	0.11239	0.09143	0.08198			1193.54	0.01296	0.0306	0.05644			1193.54	0.03239	0.024	0.0162
1192.2	0.11232	0.09141	0.08196			1192.11	0.01292	0.03059	0.05646			1192.11	0.03241	0.02402	0.01621
1190.77	0.11225	0.09138	0.08194			1190.68	0.01289	0.03059	0.05648			1190.68	0.03243	0.02404	0.01623
1189.34	0.11217	0.09135	0.08191			1189.25	0.01286	0.03058	0.05652			1189.25	0.03245	0.02406	0.01625
1187.91	0.11205	0.09129	0.08185			1187.83	0.01283	0.03057	0.05658			1187.83	0.03247	0.02407	0.01627
1186.48	0.1119	0.09121	0.08177			1186.4	0.01281	0.03056	0.05666			1186.4	0.03249	0.02409	0.01629
1185.06	0.11171	0.0911	0.08165			1184.97	0.01278	0.03056	0.05676			1184.97	0.03251	0.02411	0.0163
1183.63	0.11146	0.09095	0.08148			1183.54	0.01276	0.03056	0.05688			1183.54	0.03253	0.02413	0.01632
1182.2	0.11117	0.09076	0.08128			1182.11	0.01275	0.03056	0.05701			1182.11	0.03254	0.02414	0.01634
1180.77	0.11083	0.09054	0.08103			1180.69	0.01273	0.03056	0.05715			1180.69	0.03256	0.02416	0.01635
1179.35	0.11044	0.09029	0.08075			1179.26	0.01273	0.03057	0.05729			1179.26	0.03257	0.02417	0.01637
1177.92	0.11003	0.09001	0.08043			1177.83	0.01273	0.03058	0.05744			1177.83	0.03259	0.02419	0.01638
1176.49	0.10958	0.08971	0.08008			1176.4	0.01272	0.0306	0.05759			1176.4	0.0326	0.0242	0.0164
1175.06	0.10912	0.0894	0.07971			1174.98	0.01271	0.03062	0.05775			1174.98	0.03261	0.02421	0.01641
1173.63	0.10863	0.08907	0.0793			1173.55	0.0127	0.03064	0.05793			1173.55	0.03262	0.02422	0.01642
1172.21	0.10813	0.08874	0.07888			1172.12	0.01268	0.03067	0.05815			1172.12	0.03262	0.02423	0.01643
1170.78	0.10761	0.08841	0.07843			1170.69	0.01267	0.0307	0.05839			1170.69	0.03263	0.02423	0.01644
1169.35	0.10709	0.08809	0.07796			1169.27	0.01266	0.03073	0.05868			1169.27	0.03263	0.02424	0.01644
1167.92	0.10657	0.08777	0.07748			1167.84	0.01265	0.03077	0.059			1167.84	0.03263	0.02424	0.01645
1166.5	0.10605	0.08746	0.07698			1166.41	0.01265	0.03081	0.05936			1166.41	0.03263	0.02424	0.01645
1165.07	0.10553	0.08716	0.07648			1164.98	0.01266	0.03086	0.05975			1164.98	0.03262	0.02424	0.01645
1163.64	0.10503	0.08687	0.07598			1163.55	0.01266	0.03092	0.06015			1163.55	0.03262	0.02423	0.01644
1162.21	0.10454	0.08661	0.07547			1162.13	0.01265	0.03099	0.06056			1162.13	0.03261	0.02422	0.01644
1160.78	0.10407	0.08636	0.07498			1160.7	0.01265	0.03107	0.06096			1160.7	0.0326	0.02421	0.01643
1159.36	0.10361	0.08613	0.07449			1159.27	0.01264	0.03115	0.06136			1159.27	0.03258	0.0242	0.01641
1157.93	0.10319	0.08592	0.07402			1157.84	0.01264	0.03124	0.06174			1157.84	0.03257	0.02418	0.0164
1156.5	0.1028	0.08574	0.07358			1156.42	0.01265	0.03134	0.0621			1156.42	0.03255	0.02416	0.01638
1155.07	0.10243	0.08558	0.07316			1154.99	0.01265	0.03144	0.06244			1154.99	0.03253	0.02414	0.01636
1153.65	0.10211	0.08544	0.07277			1153.56	0.01266	0.03155	0.06274			1153.56	0.03251	0.02412	0.01634
1152.22	0.10182	0.08532	0.07242			1152.13	0.01267	0.03166	0.06301			1152.13	0.03249	0.02409	0.01631
1150.79	0.10157	0.08523	0.0721			1150.71	0.01268	0.03177	0.06325			1150.71	0.03247	0.02407	0.01629
1149.36	0.10135	0.08516	0.07182			1149.28	0.01268	0.03188	0.06345			1149.28	0.03244	0.02404	0.01626
1147.93	0.10116	0.08511	0.07158			1147.85	0.01267	0.03198	0.06362			1147.85	0.03242	0.02402	0.01623
[truncated: 244 more rows]

## Sheet: Fig. S6
Fig. S6. XPS spectra for PDA/PEG and SPI coating.
Fig.S6a			Fig.S6b								Fig.S6c			Fig.S6d
Binding energy (eV)			Binding energy (eV)	Intensity (a.u.)							Binding energy (eV)			Binding energy (eV)	Intensity (a.u.)
1350	73873.1		292	3509.89	3509.92						1350	63478.4		292	2524.58	2524.59
1349	75342.3		291.9	3463.16	3463.21						1349	63089.4		291.9	2560.59	2560.6
1348	74621.6		291.8	3337.96	3338.05						1348	64648.7		291.8	2538.3	2538.32
1347	73977.6		291.7	3229.34	3229.49						1347	61957.2		291.7	2544.96	2544.99
1346	74537.7		291.6	3120.14	3120.39						1346	62608.5		291.6	2483	2483.05
1345	74368.6		291.5	3145.62	3146.04						1345	63418.7		291.5	2572.36	2572.45
1344	73694.9		291.4	3246.38	3247.06						1344	64159.2		291.4	2349.1	2349.25
1343	72937.8		291.3	3255.5	3256.6						1343	62987.7		291.3	2382.04	2382.3
1342	73823.3		291.2	3192.99	3194.75						1342	62890.8		291.2	2386.88	2387.33
1341	74501		291.1	3078.84	3081.6						1341	62779.9		291.1	2400.47	2401.23
1340	74185.9		291	3168.76	3173.05						1340	63492.4		291	2311.61	2312.87
1339	73602.3		290.9	3239.91	3246.51						1339	64270.9		290.9	2378.38	2380.45
1338	72353.7		290.8	3191.64	3201.67						1338	63047.2		290.8	2363.64	2366.99
1337	72714.9		290.7	3159.91	3174.96						1337	63201.3		290.7	2415.78	2421.12
1336	73180.1		290.6	3198.53	3220.86						1336	64689.8		290.6	2533.42	2541.79
1335	72364.6		290.5	3232.05	3264.77						1335	65392.7		290.5	2449.04	2434.42	2421.49	2421.48	2434.41
1334	72316.4		290.4	3271.26	3318.65						1334	64321.2		290.4	2326.88	2441.16	2421.46	2421.45	2441.15
1333	73976.3		290.3	3269.71	3337.54						1333	63895.6		290.3	2382.29	2451.02	2421.44	2421.42	2451
1332	73902.1		290.2	3259.83	3486.69	3391.02	3486.44	3390.78	3390.78		1332	64556.6		290.2	2474.39	2465.21	2421.43	2421.39	2465.17
1331	73089.9		290.1	3499.07	3524.44	3390.81	3524.07	3390.45	3390.45		1331	65636.6		290.1	2412.49	2485.28	2421.43	2421.36	2485.21
1330	73540.8		290	3654.02	3574.96	3390.57	3574.43	3390.04	3390.04		1330	63320.1		290	2437.49	2513.18	2421.42	2421.29	2513.05
1329	73334.9		289.9	3668.82	3641.63	3390.29	3640.85	3389.51	3389.51		1329	63942.9		289.9	2648.73	2551.35	2421.43	2421.19	2551.11
1328	73214		289.8	3841.98	3728.25	3389.88	3727.12	3388.75	3388.74		1328	62274.5		289.8	2681.85	2602.73	2421.51	2421.06	2602.29
1327	73899.7		289.7	3953.95	3839.25	3389.39	3837.62	3387.77	3387.76		1327	63046.2		289.7	2622.35	2670.67	2421.69	2420.9	2669.87
1326	74269.3		289.6	4127.37	3979.39	3388.9	3977.04	3386.57	3386.56		1326	64018.9		289.6	2715.3	2758.89	2422.07	2420.66	2757.48
1325	73153.6		289.5	4278.56	4153.48	3388.4	4150.12	3385.09	3385.06		1325	64439.1		289.5	3008.72	2871.35	2422.81	2420.35	2868.9
1324	73247.1		289.4	4522.66	4366.15	3387.92	4361.37	3383.27	3383.21		1324	63630		289.4	3137.62	3011.97	2424.18	2419.97	3007.75
1323	74096.1		289.3	4880.49	4621.43	3387.59	4614.66	3381.1	3380.96		1323	62373.3		289.3	3280.86	3184.19	2426.61	2419.47	3177.05
1322	73807.2		289.2	5082.06	4922.19	3387.59	4912.61	3378.62	3378.31		1322	63532.3		289.2	3495.17	3390.61	2430.76	2418.85	3378.7
1321	73238		289.1	5283.77	5269.38	3388.08	5255.86	3375.83	3375.2		1321	63398		289.1	3676.74	3632.42	2437.72	2418.11	3612.81
1320	73276.1		289	5622.75	5661.36	3389.26	5642.3	3372.75	3371.47		1320	65823.9		289	3833.16	3908.79	2449.05	2417.23	3876.97
1319	73199.9		288.9	6282.51	6093.44	3391.53	6066.51	3369.65	3367.12		1319	65916.2		288.9	4257.79	4216.49	2467.1	2416.19	4165.58
1318	72654.8		288.8	6668.53	6557.22	3395.39	6519.09	3366.97	3362.11		1318	64340.6		288.8	4500.29	4549.78	2495.3	2414.99	4469.46
1317	73176.7		288.7	6990.18	7040.45	3401.44	6986.25	3365.45	3356.34		1317	64225.1		288.7	4649.33	4900.61	2538.52	2413.62	4775.71
1316	74519.5		288.6	7470.74	7527.54	3410.52	7450.16	3366.46	3349.8		1316	63078.9		288.6	4990.55	5259.66	2603.55	2412.05	5068.16
1315	74360		288.5	7862.52	8000.64	3423.82	7889.63	3372.28	3342.54		1315	63685.8		288.5	5399.77	5618.13	2699.73	2410.26	5328.66
1314	74263.1		288.4	8303.07	8441.26	3442.66	8281.37	3386.35	3334.56		1314	63889.9		288.4	5848	5970.22	2839.68	2408.29	5538.83
1313	74352.7		288.3	8748.57	8832.9	3468.71	8602.05	3413.79	3325.83		1313	65885.7		288.3	5878.26	6316.03	3039.83	2406.08	5682.27
1312	74493.4		288.2	9147.91	9164.24	3504.09	8830.82	3462.12	3316.4		1312	65179.1		288.2	6536.34	6664.8	3321.38	2403.59	5747
1311	74855.4		288.1	9470.19	9432.12	3551.35	8951.67	3541.73	3306.32		1311	63479.9		288.1	7022.97	7037.38	3710.92	2400.82	5727.28
1310	74698.1		288	9687.68	9644.14	3613.52	8955.46	3666.41	3295.63		1310	66493.8		288	7553.5	7467.63	4240.82	2397.73	5624.54
1309	73833.2		287.9	10040.3	9820.27	3694.27	8841.27	3853.56	3284.42		1309	64515		287.9	8199.66	8002.17	4949.35	2394.27	5447.09
1308	73334.6		287.8	10204.7	9992.5	3797.82	8616.36	4123.72	3272.72		1308	62851.5		287.8	8742.56	8698.66	5880.17	2390.45	5208.94
1307	73065		287.7	10556.5	10202.7	3929.09	8295.3	4499.3	3260.58		1307	65711.1		287.7	9292.58	9622.07	7080.8	2386.18	4927.45
1306	73364.7		287.6	10792.3	10497.8	4093.58	7897.89	5001.68	3247.9		1306	65237.2		287.6	10359.5	10839.7	8600.02	2381.36	4621.06
1305	73807.3		287.5	11371	10923.6	4297.58	7446.98	5647.1	3234.69		1305	64862.6		287.5	11747.6	12415.3	10483.9	2375.86	4307.17
1304	74328.2		287.4	12085.1	11516	4548.06	6965.83	6440.53	3221.04		1304	65447.4		287.4	13484.2	14401.2	12770.1	2369.45	4000.48
1303	75029.8		287.3	12835.6	12292.4	4852.82	6476.21	7368.83	3207.43		1303	66089.3		287.3	15636.2	16831	15480.6	2361.87	3712.14
1302	74005.7		287.2	13598.9	13243.3	5220.25	5996.64	8393.94	3195.01		1302	64709.8		287.2	18503.9	19710.5	18613.3	2352.89	3449.56
1301	74674		287.1	14483.7	14328.9	5659.41	5541.76	9449.33	3186.34		1301	66930.5		287.1	21694.8	23008.8	22133.2	2342.33	3216.69
1300	75307.7		287	15376.4	15481	6179.77	5121.84	10442.1	3186.12		1300	65898		287	25220.8	26651.1	25963.8	2330.08	3014.5
1299	74234		286.9	16427.8	16615.3	6790.96	4743.18	11263.8	3202.35		1299	64636.4		286.9	29554.4	30514	29982.3	2316.35	2841.81
1298	74169.1		286.8	17290.1	17651	7502.35	4408.43	11809.4	3247.06		1298	64848.4		286.8	33699	34425.9	34018.5	2301.88	2696.01
1297	74650.5		286.7	18294.8	18534.9	8322.78	4117.5	12000.9	3336.34		1297	67900.6		286.7	37869.1	38174.7	37862.1	2288.29	2573.67
1296	75611.6		286.6	19116.9	19259.1	9260.01	3868.31	11807.2	3488.06		1296	66923.6		286.6	41607.8	41524.6	41277.6	2278.79	2471.19
1295	75418.5		286.5	19580	19863.5	10319.9	3657.29	11252.8	3715.67		1295	65625.5		286.5	44290.1	44240.3	44028.4	2279.21	2385.22
1294	74596.4		286.4	20338.3	20418.5	11505.9	3480.01	10410.6	4017.94		1294	64158.6		286.4	45323.6	46117.9	45905	2299.01	2312.64
1293	74591.2		286.3	21173.3	20994.5	12817.9	3331.68	9383.41	4366.94		1293	64242.5		286.3	46399.2	47016.2	46754.7	2353.36	2250.88
1292	75156.1		286.2	22110.2	21630.6	14251.9	3207.56	8280.46	4701.55		1292	67182.3		286.2	46183.9	46882.5	46505	2465.51	2197.98
1291	74658.5		286.1	22992.1	22325	15799.1	3103.17	7197.3	4937.53		1291	66329.8		286.1	44355.8	45767.2	45175.2	2669.45	2152.41
1290	75098.5		286	23456.4	23053.1	17445.1	3014.59	6204.09	4998.85		1290	66352.8		286	41631.8	43823.1	42873.3	3012.28	2112.84
1289	75399.7		285.9	23902.5	23802.8	19169.8	2938.4	5342.3	4855.78		1289	65531.4		285.9	39090.8	41290.1	39778.8	3556.26	2078.36
1288	75224.8		285.8	24469.4	24593.8	20946.3	2871.53	4627.67	4541.74		1288	65651.5		285.8	36484.8	38468.1	36116.6	4377.96	2048.21
1287	75356.8		285.7	25708.8	25465.1	22741.6	2811.38	4056.78	4134.38		1287	64953.6		285.7	33800.6	35681.9	32126.3	5563.09	2021.49
1286	75925.9		285.6	27005.7	26444.2	24517.2	2755.8	3614.19	3717.07		1286	65167.9		285.6	32675	33242.4	28035.5	7195.42	1997.44
1285	77813.1		285.5	27918.1	27524.3	26229.5	2703.07	3278.62	3348.8		1285	64835.4		285.5	31210.6	31406.9	24039.6	9337.16	1975.42
1284	77217.5		285.4	28766	28661.1	27832.2	2651.85	3027.5	3055.42		1284	66155.8		285.4	30487.3	30338.8	20289.4	12000.8	1954.73
1283	75826.2		285.3	29699.6	29785.3	29277.6	2601.25	2840.03	2836.97		1283	67985.4		285.3	30740	30071.5	16888.2	15116	1934.81
1282	76765.4		285.2	30799.7	30818.2	30519.4	2550.57	2698.42	2679.59		1282	66521.1		285.2	30909	30481.9	13894.6	18501.3	1915.29
1281	76807.1		285.1	32084	31684.6	31514.9	2499.29	2588.48	2565.51		1281	66199.7		285.1	31518.8	31287.7	11328.8	21854	1895.76
1280	77091.4		285	33005.6	32321.7	32228.3	2447.32	2499.74	2479.13		1280	67716.9		285	32342.9	32082.5	9181.65	24776.5	1876.08
1279	77598.7		284.9	33032.9	32682.5	32632.4	2394.78	2424.79	2409.02		1279	68418.5		284.9	32316.4	32416.7	7423.88	26848.9	1856.33
1278	77207.8		284.8	32795.5	32737.2	32710.9	2341.8	2358.53	2347.68		1278	69581.5		284.8	31740.4	31909.8	6013.69	27732.6	1836.67
1277	76617.9		284.7	32972	32473.1	32459.5	2288.76	2297.85	2290.95		1277	66828.7		284.7	30363.5	30358.1	4903.56	27271.9	1817.43
1276	76161.4		284.6	32763.2	31893.4	31886.5	2236.52	2241.32	2237.21		1276	68161.3		284.6	28372.4	27790.4	4045.18	25544.3	1799.09
1275	75888.5		284.5	30951.5	31014.9	31011.4	2185.59	2188.05	2185.73		1275	68170.7		284.5	25574.9	24445.8	3392.73	22835.1	1782.06
1274	76106.1		284.4	29308.2	29865.9	29864.1	2136.27	2137.49	2136.25		1274	69721.5		284.4	22324.4	20687.5	2904.88	19549.2	1766.64
1273	76560.5		284.3	28061.4	28483.8	28483	2089.2	2089.79	2089.14		1273	67564.4		284.3	19411.4	16895.2	2545.88	16102.4	1753.08
1272	76136.5		284.2	26322.5	26912.5	26912.1	2044.86	2045.13	2044.81		1272	69714.7		284.2	16172.7	13379.8	2285.77	12835.5	1741.47
1271	76582.2		284.1	24675.5	25198.6	25198.4	2003.29	2003.41	2003.26		1271	70190		284.1	13526.1	10340.8	2100.14	9972.44	1731.75
1270	77693.7		284	22712.5	23389.4	23389.3	1964.46	1964.52	1964.45		1270	68099.8		284	11105.6	7864.78	1969.59	7618.98	1723.8
1269	76776.5		283.9	21168	21530.8	21530.8	1928.34	1928.36	1928.33		1269	67922.1		283.9	8925.55	5948.84	1879.15	5787.16	1717.46
1268	76162.5		283.8	20036.4	19665.2	19665.1	1894.93	1894.93	1894.92		1268	68605.5		283.8	7032.08	4532.87	1817.38	4428.02	1712.52
1267	76760.8		283.7	18266.4	17829.9	17829.9	1864.37	1864.37	1864.37		1267	69653.6		283.7	5536.75	3529.26	1775.82	3462.22	1708.78
1266	78090.7		283.6	16207.5	16056.7	16056.7	1836.65	1836.65	1836.65		1266	69312.3		283.6	4440.6	2844.96	1748.27	2802.7	1706
1265	79918.6		283.5	14302.8	14370.9	14370.9	1811.76	1811.76	1811.76		1265	68919.1		283.5	3685.55	2395.11	1730.27	2368.84	1704
1264	80962.3		283.4	12804.9	12791.6	12791.6	1789.88	1789.88	1789.88		1264	67743.7		283.4	3047.01	2109.49	1718.67	2093.4	1702.57
1263	79902.3		283.3	11174.6	11332.2	11332.2	1770.97	1770.97	1770.97		1263	69085.4		283.3	2669.79	1934.12	1711.27	1924.4	1701.55
1262	79727		283.2	9498.88	10000	10000	1754.81	1754.81	1754.81		1262	67313.5		283.2	2481.6	1829.9	1706.61	1824.11	1700.82
1261	80110.6		283.1	8113.19	8798.22	8798.22	1741.22	1741.22	1741.22		1261	69714.2		283.1	2130.23	1769.89	1703.72	1766.5	1700.32
1260	79256		283	6721.46	7725.8	7725.8	1730.09	1730.09	1730.09		1260	71196		283	1987.72	1736.41	1701.94	1734.44	1699.98
1259	80248.3		282.9	5605.09	6778.65	6778.65	1721.16	1721.16	1721.16		1259	71400.3		282.9	1852.91	1718.29	1700.87	1717.17	1699.75
1258	80470.5		282.8	4703.37	5950.21	5950.21	1714.11	1714.11	1714.11		1258	70799.6		282.8	1750	1708.8	1700.26	1708.17	1699.62
1257	80239.9		282.7	3978.64	5232.22	5232.22	1708.6	1708.6	1708.6		1257	70938.1		282.7	1745.7	1703.96	1699.89	1703.61	1699.54
1256	80873.2		282.6	3621.95	4615.38	4615.38	1704.3	1704.3	1704.3		1256	70716.5		282.6	1774.18	1701.56	1699.69	1701.37	1699.5
1255	81218.7		282.5	3132.02	4089.95	4089.95	1701.02	1701.02	1701.02		1255	71423.5		282.5	1743.28	1700.41	1699.57	1700.31	1699.47
1254	80999.2		282.4	2647.71	3646	3646	1698.52	1698.52	1698.52		1254	70004.6		282.4	1677.35	1699.87	1699.5	1699.81	1699.45
1253	80147.4		282.3	2408.61	3273.87	3273.87	1696.62	1696.62	1696.62		1253	70600.1		282.3	1662.24	1699.61	1699.45	1699.58	1699.43
1252	80127.3		282.2	2211.68	2964.38	2964.38	1695.25	1695.25	1695.25		1252	70297.7		282.2	1685.85	1685.93
1251	80974.2		282.1	2082.87	2708.94	2708.94	1694.27	1694.27	1694.27		1251	71134.5		282.1	1728.4	1728.44
1250	81492		282	1962.2	2499.6	2499.6	1693.54	1693.54	1693.54		1250	71617.2		282	1708.17	1708.19
1249	82558		281.9	1920.46	2329.28	2329.28	1692.99	1692.99	1692.99		1249	72407		281.9	1609.22	1609.23
1248	83362.6		281.8	1894.31	2191.66	2191.66	1692.55	1692.55	1692.55		1248	73502.1		281.8	1479.69	1479.69
1247	83148.4		281.7	1888.7	2081.24	2081.24	1692.19	1692.19	1692.19		1247	74307.1		281.7	1606.57	1606.57
1246	82030		281.6	1839.85	1993.27	1993.27	1691.9	1691.9	1691.9		1246	73152.4		281.6	1608.13	1608.13
1245	82301.9		281.5	1783.86	1923.67	1923.67	1691.67	1691.67	1691.67		1245	74665.2		281.5	1588.59	1588.59
1244	82565		281.4	1702.73	1868.98	1868.98	1691.5	1691.5	1691.5		1244	74296.3		281.4	1611.66	1611.66
1243	82189.7		281.3	1747.09	1826.32	1826.32	1691.39	1691.39	1691.39		1243	72180.4		281.3	1603.86	1603.86
1242	83526.7		281.2	1709.88	1793.3	1793.3	1691.35	1691.35	1691.35		1242	72722.5		281.2	1557.82	1557.82
1241	83977.8		281.1	1618.58	1767.9	1767.9	1691.35	1691.35	1691.35		1241	76398.5		281.1	1488.82	1488.82
1240	83768.3		281	1652.66	1748.47	1748.47	1691.35	1691.35	1691.35		1240	75948.5		281	1586.86	1586.86
1239	84240.8		280.9	1734.41	1776.78						1239	75967.1		280.9	1554.87	1554.87
1238	84493.1		280.8	1741.2	1772.43						1238	75543.8		280.8	1527.29	1527.29
1237	83891.7		280.7	1715.58	1738.45						1237	73392.2		280.7	1533.71	1533.71
1236	82411.6		280.6	1642.5	1659.14						1236	73422.2		280.6	1538.48	1538.48
1235	81998.9		280.5	1622.75	1634.79						1235	74419.4		280.5	1500.13	1500.13
1234	82243.1		280.4	1654.89	1663.55						1234	74754.7		280.4	1403.66	1403.66
1233	81675.5		280.3	1723.5	1729.69						1233	75114.5		280.3	1377.17	1377.17
1232	82477.8		280.2	1715.29	1719.68						1232	75009.2		280.2	1379.49	1379.49
1231	84502.4		280.1	1649.12	1652.22						1231	74721.3
1230	86154.5		280	1621.94	1624.12						1230	76647
1229	88353.8		279.9	1593.03	1594.55						1229	79578.9
1228	90185.8		279.8	1572.34	1573.39						1228	81245.8
1227	90610.4		279.7	1513.95	1514.68						1227	81823.5
1226	91368.9		279.6	1678.75	1679.25						1226	82007.9
1225	90309										1225	81492.3
1224	87709.6										1224	83365.9
1223	85558.4										1223	81036.3
1222	83708.4										1222	80143.4
1221	83009.2										1221	78595.3
1220	80973.5										1220	76267.7
1219	79315										1219	72814.9
1218	77980.1										1218	71619.2
1217	75801.8										1217	68558.7
1216	73789										1216	66844.4
1215	72408										1215	65349.6
1214	71239.2										1214	63753.2
1213	70386.6										1213	62049.3
1212	69913.5										1212	61002.6
1211	68274.8										1211	59472.6
1210	67757.4										1210	59036.7
1209	67730.6										1209	60452.7
1208	66981										1208	59916.4
1207	66358.7										1207	57941.4
1206	65588.8										1206	58447.7
1205	65908										1205	57281.8
1204	67070.9										1204	56854.9
1203	66975.4										1203	56440.3
1202	65397.2										1202	55702.4
1201	65495.2										1201	57989.7
1200	66909.7										1200	57351.1
1199	67136.9										1199	58505.9
1198	65997.6										1198	58770.2
1197	66568.6										1197	59712.1
1196	68194.4										1196	58208.6
1195	68729.5										1195	57462.6
1194	69061.3										1194	57086.9
1193	69199.4										1193	56841.7
1192	69399.1										1192	56854
1191	69520.5										1191	57201
1190	68984.8										1190	58358.7
1189	69282.2										1189	57475.7
1188	69963.8										1188	56663.4
1187	68767.5										1187	57127.6
1186	68210.1										1186	57427.9
1185	68552.1										1185	58165.5
1184	69480.3										1184	59107.7
1183	69426.3										1183	61203.5
1182	68713										1182	59264.1
1181	69069.2										1181	59493.5
1180	69894.1										1180	60753.7
1179	70099.5										1179	59173.9
1178	69390.3										1178	59174.4
1177	69731.5										1177	58368
1176	69936.4										1176	60578.6
1175	69965.4										1175	60415.2
1174	70248.5										1174	59866
1173	70308.9										1173	60496.6
1172	70720.5										1172	60622.9
1171	70453										1171	60041.1
1170	69797.7										1170	60868.4
1169	69575										1169	61745.7
1168	70055.9										1168	59398.8
1167	69627.7										1167	59424.7
1166	69190.4										1166	60414.9
1165	70516										1165	59160.9
1164	72277.5										1164	59760.6
1163	72364.1										1163	60393.8
1162	72457.7										1162	61204.9
1161	72492.1										1161	61492.8
1160	72096.1										1160	61719
1159	71511.8										1159	60303.8
1158	70421.8										1158	60438.7
1157	70390.9										1157	60771.7
1156	71050.4										1156	60896.7
1155	71919.7										1155	60617.8
1154	72096.9										1154	61913.8
1153	71765.7										1153	59634.6
1152	71517.6										1152	60611.2
1151	71710.4										1151	60427.7
1150	73115.6										1150	60925.3
1149	72470.8										1149	61590.2
1148	71465.2										1148	61295.4
1147	72205.7										1147	61083.1
1146	71922.9										1146	59894.1
1145	70780.7										1145	61225.5
1144	71325.2										1144	60677.7
1143	71429.8										1143	62390.4
1142	71610										1142	62355.4
1141	72845.5										1141	61679.1
1140	73745.5										1140	61631.2
1139	74719.8										1139	62431.6
1138	74934.5										1138	62166.2
1137	73566.1										1137	61848.3
1136	73178.4										1136	62572.9
1135	72738.2										1135	60677.4
1134	72383.2										1134	61228.9
1133	73329.6										1133	61559.4
1132	73465.9										1132	62643.7
1131	73815.4										1131	62905.5
1130	73959.3										1130	63050.4
1129	73446.9										1129	63291
1128	73376.2										1128	62890.6
1127	74344.5										1127	63921.4
1126	74161.8										1126	62274
1125	73451.3										1125	63068.7
1124	74172.1										1124	62210.7
1123	74767										1123	62670.1
1122	74967.3										1122	62455.9
1121	75098.7										1121	63003.5
1120	74901.8										1120	63410
1119	74428.6										1119	63796.1
1118	75145.8										1118	61864.3
1117	75734										1117	62914.5
1116	74574.7										1116	63524.4
1115	74069.6										1115	63602.1
1114	75246.4										1114	63280.6
1113	75538.5										1113	63063.3
1112	74767.2										1112	61993.3
1111	74716.4										1111	64025.6
1110	75100										1110	62559.3
1109	75279.5										1109	64610.3
1108	74872.3										1108	65135.1
1107	74736.2										1107	65289.8
1106	74317.2										1106	65261.9
1105	73940.9										1105	64466.6
1104	75038.2										1104	64986.9
1103	75864.8										1103	64758
1102	76417.4										1102	64678.4
1101	76530.4										1101	64214.3
1100	74698.1										1100	64009.6
1099	74025.8										1099	64854.2
1098	74561.2										1098	64880
1097	74614.7										1097	62623.9
1096	74984.4										1096	63890.6
1095	76438										1095	63569.8
1094	76466.5										1094	62317.8
1093	75024.5										1093	62568.2
1092	75263.7										1092	63587.1
1091	75943.5										1091	63827.5
1090	75711.4										1090	62700.6
1089	75253.4										1089	63987.1
1088	75418.2										1088	62271.4
1087	75626.3										1087	62722.5
1086	75496.1										1086	63507.4
1085	75912.1										1085	63681
1084	75911										1084	63745.7
1083	75363.1										1083	63442.3
1082	75393										1082	65062.4
1081	74801.2										1081	65108.1
1080	74717.2										1080	67147.4
1079	75061.5										1079	65114.1
1078	75120.9										1078	65780.5
1077	75618.1										1077	65225
1076	76289.2										1076	63477.4
1075	76244										1075	64577.8
1074	76623.1										1074	64634.2
1073	77534.4										1073	66734.1
1072	78930.2										1072	66538.5
1071	80749.1										1071	67341.8
1070	80341.1										1070	68916.3
1069	77369.6										1069	67709.4
1068	75328.8										1068	66973.6
1067	75774.8										1067	66397.9
1066	76139.7										1066	67189.7
1065	75433.2										1065	67728.1
1064	76302.2										1064	67359
1063	77078.4										1063	66956.3
1062	77174.2										1062	66439.1
1061	77717.6										1061	68289.2
1060	76618.9										1060	68405.6
1059	76545.1										1059	66986.1
1058	77471.2										1058	67617.1
1057	77375.4										1057	69069.2
1056	77508.8										1056	69572.9
1055	77684										1055	68294.1
1054	77339.8										1054	67249.1
1053	77191.8										1053	67970.2
1052	78119.4										1052	67181.5
1051	78720.1										1051	67093
1050	79243.7										1050	67128.9
1049	79242.1										1049	69471.5
1048	78975.6										1048	68744.7
1047	78604.2										1047	68960.7
1046	78800.9										1046	68171.7
1045	78519.1										1045	66740.7
1044	78474										1044	68400.5
1043	79605.7										1043	71078.1
1042	79546.8										1042	69880.5
1041	79511.1										1041	68320.8
1040	80229.3										1040	71258
1039	79049										1039	70319.9
1038	78097.1										1038	69963.8
1037	79738.6										1037	70850.1
1036	80384.3										1036	71036.3
1035	80135.5										1035	68669.6
1034	80892.6										1034	70846.7
1033	81044										1033	72277.3
1032	80543.2										1032	71859.4
1031	79389.5										1031	70651.5
1030	79168.3										1030	70768.5
1029	79743.3										1029	71614.4
1028	80925.1										1028	72529.8
1027	81453.9										1027	71586.9
1026	80631.9										1026	70278.4
1025	80548.5										1025	70354.4
1024	81184.4										1024	71260
1023	81712.7										1023	72339.9
1022	82414.3										1022	73083
1021	82500.9										1021	71378.1
1020	82883.7										1020	72387
1019	83806.2										1019	72509.4
1018	84164.2										1018	72035.6
1017	84459.4										1017	73298.6
1016	84170.8										1016	75184.4
1015	83646.6										1015	74655.4
1014	84960.1										1014	74988.6
1013	83374.7										1013	72458.7
1012	80091.5										1012	74183.9
1011	80133.2										1011	72334.9
1010	82184										1010	74072.8
1009	82625.7										1009	70359.8
1008	82258.1										1008	72177.5
1007	82856.1										1007	71841.8
1006	83762.1										1006	72163.2
1005	84048.7										1005	72834.9
1004	85096.6										1004	74248.8
1003	86476.2										1003	74390.3
1002	87326.3										1002	76288
1001	88807.7										1001	78114.3
1000	89251.9										1000	80207.4
999	88504										999	78916.1
998	88026.5										998	77871.6
997	86418.4										997	76869.9
996	83714.1										996	76668.8
995	81906.9										995	77463.9
994	82858.3										994	75663
993	82682.6										993	76816.6
992	80767.5										992	73553.3
991	80518.4										991	72200.2
990	79471.9										990	71285.9
989	78272.1										989	71338.5
988	78076.9										988	70072.6
987	77939.6										987	70104.7
986	77770.4										986	68871.8
985	77414.5										985	68615.6
984	78384.7										984	69699.7
983	80898.3										983	73283.2
982	82943.1										982	73621.3
981	86006										981	76599.5
980	90516.5										980	78236.2
979	93449.4										979	79557.1
978	95543.8										978	82288.8
977	93245.5										977	84930.3
976	87922.3										976	85225.3
975	84137.4										975	81082.4
974	81307.9										974	79245.9
973	78327.9										973	77190.8
972	75543.3										972	73136.5
971	74108.3										971	70831
970	72297										970	68422.7
969	68578.4										969	66452.9
968	63846.6										968	64175.3
967	60722										967	59226.7
966	59062.6										966	56301.3
965	58071.7										965	53558.5
964	57001										964	52575.7
963	55932.7										963	50447.8
962	55252.4										962	51230
961	54739										961	52154
960	55442.3										960	51823
959	56229.2										959	52145.3
958	55830.8										958	51835.5
957	54790.2										957	52529.3
956	54109.5										956	51785.3
955	55574.4										955	51825.4
954	56300.6										954	52884
953	55865.3										953	52161.3
952	55782.3										952	51280.7
951	55263.6										951	51763.2
950	54841.4										950	51659.3
949	55227.1										949	50610.3
948	55507.5										948	51051
947	55712.5										947	51624.1
946	55223.9										946	51881.4
945	55056										945	51580.2
944	55090.7										944	51510
943	55009.2										943	52384.5
942	55450.2										942	51496.2
941	55356.3										941	51546
940	54477.3										940	49382.6
939	54863.3										939	52231.7
938	55948.6										938	52789.5
937	57427.8										937	51406
936	57890.3										936	52333.5
935	57388.5										935	53069.7
934	57304.2										934	51315.8
933	56846.6										933	52453.2
932	56631.9										932	52152
931	56876										931	52662.2
930	56591										930	53765.1
929	56296.6										929	52116.4
928	56672.3										928	52325.1
927	56395.7										927	52036.4
926	55456.7										926	51698.5
925	55486.3										925	53704.7
924	56756.6										924	53836.5
923	57812.4										923	52591.8
922	57974.8										922	52461.3
921	57098.7										921	52979.3
920	57172.9										920	53791.9
919	57346.6										919	53773.2
918	57632.8										918	52990.6
917	58085.6										917	53661
916	57486										916	52968.5
915	57053.6										915	53173.3
914	58004.6										914	52304.5
913	58326.9										913	51814.6
912	57166.7										912	53270.4
911	56754.5										911	54392.6
910	56317.4										910	53281.6
909	56903.2										909	54530.9
908	57083										908	54553.5
907	57091.4										907	53315.7
906	58392.8										906	55057.1
905	58714.4										905	53613.8
904	57923.1										904	53306.8
903	57469.6										903	52315.5
902	58117.4										902	52630.8
901	59431.2										901	53997.2
900	59341.5										900	53404.5
899	58535										899	53222.2
898	57713.9										898	54450.7
897	57947.8										897	54095.2
896	58513.4										896	53400.1
895	58366.4										895	52928.4
894	58516.5										894	54113.8
893	59124										893	53188.2
892	59308.7										892	54330
891	58018.8										891	54301.6
890	58269.8										890	55942.1
889	59534										889	54799.3
888	59795.8										888	54653
887	59098.4										887	55085.9
886	58550.2										886	55106
885	58822.5										885	55564.2
884	59475.5										884	56163.6
883	59652.7										883	56357.7
882	59391.2										882	55058.6
881	59641.6										881	54006.1
880	59177.3										880	53467.6
879	59212.4										879	55247.4
878	60318.8										878	54811.3
877	60946.9										877	55713.3
876	62163.8										876	55358.8
875	62008										875	56087.5
874	60925.6										874	56364.2
873	60863.4										873	56721.8
872	60871.4										872	56207.1
871	60871.4										871	56615.2
870	59505.8										870	55650
869	59445.5										869	56455
868	60832.4										868	57456.6
867	60479.7										867	56234.6
866	58951.2										866	55589.4
865	60037.4										865	55649.9
864	61471.1										864	55881.3
863	60570.2										863	56462.2
862	60398.9										862	56811.4
861	60556.6										861	56115.2
860	59721.5										860	55615.5
859	60030.8										859	57072.8
858	60152.4										858	57280.2
857	60147.5										857	57605
856	60431.9										856	57414.6
855	60474										855	57079.7
854	60841.7										854	56891.7
853	60483.2										853	56983.8
852	60714.6										852	56792.8
851	61616.4										851	58071.5
850	61396.7										850	58868.3
849	61871.5										849	57939
848	61573.4										848	58636.1
847	61036.6										847	58318.6
846	61380.7										846	58506.8
845	61392.3										845	57145.1
844	61043.5										844	56487.3
843	60935.6										843	56741.3
842	61493.3										842	57544.7
841	60946.8										841	56971.6
840	60479.2										840	57647.1
839	61185.8										839	56863.9
838	61729.7										838	58577.3
837	62066.2										837	58372.5
836	62060.6										836	57685.4
835	61957.4										835	58330.9
834	62391										834	59086.2
833	62713.9										833	60609.6
832	62751.8										832	59914.7
831	63415.4										831	57908.7
830	62943.9										830	57313.1
829	63057										829	58598.7
828	63554.7										828	59770.2
827	62642.2										827	59197.1
826	62088.6										826	59880.3
825	62117.7										825	59062.4
824	62810										824	59506.7
823	62765.4										823	59689.5
822	62289.6										822	59192.1
821	62772.3										821	59625.6
820	62822.2										820	60498.9
819	63814.9										819	60382.3
818	65172.6										818	59919.5
817	65493.5										817	59902.2
816	64325.5										816	60793.4
815	63709.3										815	59830.6
814	63557.1										814	59252.6
813	63689.6										813	59602.1
812	64400.9										812	59354.6
811	64391.3										811	60627.7
810	64966.7										810	61217.3
809	65294.6										809	59435.6
808	63898.2										808	60682.8
807	64349										807	60575.6
806	65113.8										806	60544.7
805	64539.5										805	61054.2
804	65055.5										804	59372
803	64836.6										803	60058.2
802	64682.6										802	61195.6
801	65928.3										801	61164.4
800	66199										800	60511.1
799	65022.6										799	60840.1
798	65297.4										798	61580.4
797	66163.4										797	61746.2
796	65953.6										796	62253.8
795	64647.8										795	62656.4
794	64468.2										794	61654.9
793	64574.4										793	62206.7
792	64790.2										792	62076.1
791	65198.6										791	61601.3
790	65662.7										790	61853.9
789	65426.4										789	61627.9
788	65780.3										788	60338.3
787	66685.5										787	60790.6
786	66991.5										786	62621
785	66723.2										785	61113
784	65678.1										784	60499.5
783	65733.7										783	60231.6
782	66710.9										782	62691
781	68135.7										781	63179.6
780	67636.2										780	62198.9
779	67237.1										779	62501.1
778	67577.2										778	62361.9
777	67537.6										777	61838.3
776	67890.5										776	62748.2
775	66589.5										775	62807.4
774	66093.1										774	60061.6
773	66645.9										773	61766.2
772	66657.1										772	63515.7
771	67065.8										771	63974.7
770	68067.7										770	63964.5
769	68586.6										769	64603.6
768	68367.6										768	62459.2
767	68991.9										767	63045.5
766	68770.6										766	62587.9
765	68261.6										765	62592.6
764	68735.2										764	62767
763	67214.4										763	62954
762	66760.9										762	62718.5
761	67725										761	63716.9
760	68610.3										760	64060.7
759	67745										759	63138.3
758	67129										758	64750.1
757	67001.6										757	65326.3
756	66580.3										756	64297.9
755	67483.6										755	63775.6
754	69150.3										754	63563
753	69084.2										753	64309.9
752	68867.8										752	63649.5
751	69394.5										751	63039.1
750	68552.7										750	64614.3
749	68123.4										749	65133.1
748	69514.1										748	63512.1
747	69483.2										747	65235.6
746	69249										746	66161.2
745	69587.1										745	64569.3
744	70096.4										744	63277.3
743	70497.6										743	64769.2
742	70982.2										742	65269.7
741	69955.6										741	65028.1
740	69640.4										740	65857
739	70963.1										739	66405.3
738	71099.6										738	65609
737	71163.5										737	64806.1
736	70938.6										736	64636.4
735	70634.6										735	67142.4
734	70942.1										734	64805.8
733	70154.7										733	65335.3
732	70359.2										732	65669.4
731	71039										731	66344.2
730	70856.7										730	64646.9
729	71016.7										729	65689.9
728	71350.7										728	64513.7
727	71308.8										727	64903
726	71356.6										726	65810.5
725	71477.9										725	65685.6
724	72089.1										724	65404.3
723	72501.1										723	66381.5
722	72528.8										722	64576.6
721	72041.2										721	65851.5
720	70655.7										720	65734.2
719	70424.1										719	67088.8
718	71680.6										718	67075.9
717	72112.1										717	67694.1
716	72822.5										716	68036
715	73121.5										715	66624.6
714	73156.2										714	65334.9
713	73263.6										713	66453
712	73359.5										712	66608.7
711	74278.3										711	66398.7
710	73542.4										710	67478.8
709	72886.4										709	67593.9
708	73158.7										708	67232.8
707	73528.6										707	66168.7
706	74304.8										706	67230.1
705	73780.4										705	67083
704	73125.8										704	68251
703	73596.9										703	69222.5
702	74278.7										702	68204.3
701	73946.1										701	68258
700	74037.9										700	67802.2
699	73260.3										699	67327.5
698	73853.9										698	65897.5
697	74986										697	67428.8
696	74209.4										696	68526.9
695	73209.9										695	69604.9
694	72210.6										694	68603.4
693	72835.6										693	68603.1
692	74263.8										692	68653.3
691	73456.4										691	70068.3
690	73734.1										690	67888.4
689	75582.8										689	68497.8
688	76250.6										688	68390.7
687	75623.4										687	68612.2
686	74244.9										686	69491.5
685	74592.3										685	67323.4
684	75180.6										684	69791.9
683	74049.6										683	70298.3
682	73912.1										682	70366.5
681	74192.6										681	69911
680	74924.2										680	68839.6
679	75410.2										679	68573.3
678	74984.6										678	68786.8
677	75421.6										677	68518.8
676	75394.6										676	70805.7
675	75762.2										675	70653.2
674	76277.5										674	69108.1
673	74955.8										673	69935
672	74930.4										672	70886.2
671	76351.5										671	70985.2
670	76087.4										670	70510.4
669	75583.9										669	68664.9
668	76266.5										668	69267.7
667	76978.3										667	70310
666	75610.4										666	67294.4
665	75856										665	71438
664	76353.5										664	70026.3
663	76922.1										663	69468.8
662	76652.4										662	71573.9
661	75734.6										661	71204.4
660	76226.9										660	71189.8
659	76569.8										659	71813.5
658	76751.7										658	70136.4
657	76610.8										657	72911.3
656	76590.5										656	71373.1
655	77332.1										655	71443.4
654	78110.2										654	69755.2
653	77870.4										653	70756.1
652	77556.3										652	71587.8
651	78363.4										651	72443.6
650	78466.2										650	71671.1
649	78562.8										649	71200
648	78393.9										648	71111.6
647	77627.6										647	70466.5
646	77386.1										646	70484.3
645	77716.4										645	72115.7
644	77880.1										644	71643.9
643	77058.6										643	71738.5
642	77117.6										642	72245.8
641	76201.5										641	72371.5
640	75748.4										640	71757.3
639	77404.5										639	71965.8
638	78204.5										638	72584.9
637	77650										637	72258.5
636	76992.1										636	71738.6
635	78503										635	72242
634	80595.4										634	71319
633	82412.7										633	72420.4
632	83123.4										632	72750.7
631	80018.7										631	73848.5
630	77594.2										630	74098.8
629	78146.8										629	73178.8
628	77784.7										628	71281.2
627	77537.9										627	72257.7
626	77277.2										626	70430.4
625	76751.1										625	72213.2
624	77002.1										624	72457.5
623	77728.1										623	70689.3
622	80970.1										622	71163.2
621	85276.2										621	73629.6
620	85265.1										620	75039.4
619	81876.4										619	76812.2
618	78732.2										618	74611
617	76952.1										617	73453.9
616	76643.3										616	73751.8
615	77304.7										615	71091.3
614	77631.6										614	72539.4
613	76612.4										613	71919.7
612	76069.6										612	71810.8
611	76206.3										611	71323.3
610	76125.7										610	73294.9
609	78005.1										609	73051
608	78644.2										608	71993.1
607	77518										607	73209.4
606	76303.7										606	72208.7
605	76979.1										605	72872.3
604	78232.4										604	73588.3
603	78372.1										603	72983.3
602	77573.9										602	75503.5
601	76858.7										601	73963
600	76710.2										600	74167.5
599	76172.2										599	73477.8
598	76309.9										598	73627.2
597	77304.6										597	72905.7
596	77329.4										596	74389.4
595	77764.8										595	74993.4
594	78332.5										594	74492.6
593	77899.1										593	73742.9
592	77696.4										592	72607.1
591	78001.3										591	74097
590	78122.3										590	75200.1
589	77250.5										589	73553.2
588	76997										588	73916.3
587	77544.7										587	74347.9
586	78740										586	74200.1
585	79699										585	75018.8
584	79260.7										584	74711.8
583	78450.6										583	74886.7
582	78166.7										582	76174.6
581	78317.5										581	74719.4
580	79079.4										580	76751.1
579	80692.6										579	76412.1
578	81527.5										578	77145.2
577	80938.8										577	75383
576	79168.8										576	75910.1
575	79079.3										575	74652.2
574	78873.3										574	77356.9
573	77627.8										573	77066.2
572	76580										572	74966
571	76330.9										571	74579
570	76827.6										570	75053.5
569	76459.6										569	75022.3
568	76512.4										568	74747.5
567	76808.5										567	73926.5
566	76245.1										566	73959.9
565	75977.3										565	75508.4
564	76265.3										564	72959.2
563	76946.2										563	74534
562	78148.3										562	74734.1
561	79763.6										561	75734.1
560	80862.6										560	75644
559	81363.8										559	77694.4
558	82065.9										558	79135
557	83776.2										557	80280.5
556	84806.7										556	80983.5
555	84571.3										555	83261
554	84801.4										554	82277.4
553	84836.4										553	82227.6
552	83643.1										552	82919.9
551	80965.3										551	80982.2
550	76823										550	78927.1
549	74861.1										549	79638.2
548	74608										548	75514.4
547	73294.7										547	72015.6
546	70817.3										546	70898.9
545	67183.1										545	69441.2
544	63850.4										544	68667.9
543	61287.9										543	64493.8
542	58135.1										542	60423.6
541	55832.4										541	57963
540	54241.8										540	55016.3
539	53717.8										539	54540.8
538	53344										538	53981.5
537	52321.9										537	54970.5
536	55844.5										536	53306.7
535	73426.8										535	53546.9
534	120065										534	61332.8
533	188485										533	102453
532	225066										532	194437
531	189435										531	241622
530	119823										530	177808
529	71505.1										529	99257.8
528	51804.2										528	63810.2
527	46720.5										527	53300.2
526	45686.9										526	52195.5
525	45387.3										525	49647.3
524	45215.2										524	48765.4
523	45352.8										523	49981.6
522	45800.4										522	47344.7
521	45995.5										521	48783.3
520	44748.7										520	49593.1
519	44988.3										519	49582.7
518	45791.9										518	48848.4
517	45579.2										517	49687.7
516	45323										516	47879.4
515	44878.1										515	50438.8
514	44975.4										514	49547.6
513	45057.7										513	49362.7
512	45212.3										512	48692
511	44488.9										511	49182.8
510	43909.2										510	48619.6
509	44486.1										509	47995.1
508	44497.7										508	49286.5
507	43921.8										507	49170.2
506	43949.1										506	49078.9
505	44643.9										505	49573.3
504	45262.6										504	49409.3
503	45470.3										503	48866.2
502	45131.9										502	49520.2
501	45028.8										501	49880.6
500	45413.2										500	50248.6
499	46129.6										499	49463
498	47260.3										498	48778.7
497	47717.8										497	48998
496	47160										496	49778.7
495	46514.9										495	48997.9
494	45687.4										494	48703.7
493	45157.6										493	49262.5
492	44886.9										492	49762.1
491	43900.2										491	50856.2
490	43089.4										490	48937.9
489	43559.6										489	49029
488	43330.4										488	48914.2
487	43896.8										487	48942.7
486	44526.7										486	49252.8
485	44299.7										485	48969.5
484	44757.7										484	49699.6
483	44674.4										483	50423.7
482	43896.2										482	49332.4
481	43724.5										481	49018.7
480	43932.4										480	50404.5
479	44596.7										479	48942.7
478	44834.8										478	49501.6
477	43677										477	49706.5
476	43437.4										476	50932.8
475	43710.2										475	50342.6
474	43461.3										474	48830.5
473	43569.3										473	49467.8
472	44004.2										472	51194.9
471	44574.3										471	50807.7
470	44836.2										470	48846.8
469	45155.9										469	49391.9
468	44801.1										468	50069.8
467	44157.3										467	48843.2
466	44521.9										466	49711.2
465	45401.4										465	49369.9
464	44887.6										464	48665.7
463	44494.9										463	48333
462	44561.1										462	49353.3
461	45416.5										461	49768
460	45524.1										460	50020.3
459	44666.4										459	49713.5
458	44948.3										458	50113.6
457	44589.3										457	48759.8
456	44340.6										456	48295.9
455	44934.8										455	49619.3
454	45039.5										454	48971.4
453	45427.6										453	49237.4
452	45918.7										452	49652.8
451	45620.2										451	48048.4
450	44861.9										450	48677.2
449	44288.7										449	48520.2
448	45079.1										448	49217.3
447	45294										447	49784.4
446	44408.1										446	48389.5
445	45003.1										445	48398.3
444	45275.6										444	48415.2
443	44283.1										443	48560.5
442	44821										442	49114.2
441	44533.5										441	48936.6
440	44314.6										440	48877
439	44817.9										439	48859
438	44365										438	48310.5
437	43992.7										437	47539.6
436	45029.6										436	49756
435	45823.8										435	48697.6
434	44982.6										434	47424.1
433	45317.9										433	47566
432	46361.9										432	48233.3
431	45667.9										431	46831.9
430	44913.4										430	45048.9
429	45422.4										429	47998.7
428	45745.3										428	47213.4
427	44946.5										427	47307.8
426	44620.4										426	47757.9
425	45579.6										425	48591.4
424	46811.2										424	49481.5
423	46485.9										423	49373.2
422	45975.5										422	49417.5
421	46841.2										421	49781.3
420	46394.2										420	48445.2
419	44717.5										419	46497.8
418	44718.1										418	47176.8
417	45266.8										417	47213.8
416	45052.4										416	46977.8
415	45282.8										415	47180.7
414	44677.5										414	47865.3
413	44316.7										413	46721.3
412	44585										412	45101.4
411	44616.9										411	45095.8
410	43946.6										410	43904.3
409	43150.2										409	44273
408	42809.8										408	45135.9
407	43013.4										407	44766.5
406	43151.8										406	44874.1
405	43326.8										405	44338
404	43420.6										404	42989
403	44895.5										403	43178.2
402	48323.9										402	44334
401	54608.2										401	48523.3
400	60858.6										400	55633.5
399	59853.5										399	66891.9
398	51693.8										398	66770.9
397	44984.1										397	55860.7
396	41796.2										396	45989.2
395	40197.7										395	42322.7
394	40884.9										394	41483.2
393	41103.2										393	41278.5
392	41284.4										392	41626.1
391	41671										391	41410.6
390	41142.3										390	41992.9
389	41619										389	39801.5
388	41265										388	40752.1
387	40945.7										387	42786.1
386	42132.8										386	41241.6
385	43299.7										385	39925.5
384	42972.7										384	41245.7
383	41820.2										383	41179.2
382	41114.7										382	42334.2
381	41443.9										381	41150.7
380	42011										380	42183.8
379	41463.2										379	40028.9
378	41563.7										378	40218.4
377	42232.9										377	40134.7
376	42475.4										376	42562.4
375	41879.4										375	40893.4
374	41801.8										374	41346.7
373	41836.9										373	41553.2
372	41801.5										372	41870.9
371	41824.9										371	41491
370	41316.5										370	41527.7
369	41720.3										369	41840.2
368	42137.9										368	41153.1
367	41805.8										367	41688.4
366	41586.6										366	40960.7
365	41228										365	40962.1
364	41369.7										364	41335.7
363	42503.2										363	40701.8
362	42755.1										362	41535.5
361	41610.7										361	42602.8
360	41563										360	41590.4
359	41982.2										359	41055.2
358	41884.8										358	39725.7
357	41885										357	41154.2
356	41464.1										356	42357.8
355	41161.9										355	40936.5
354	41892.3										354	40458.2
353	42402.7										353	40197.4
352	42562.4										352	41273.6
351	42185.9										351	40915.5
350	41785.2										350	41771.7
349	41593.6										349	41732.7
348	41531.2										348	41292.6
347	42478.6										347	42566.8
346	43455.3										346	43374.8
345	43576.2										345	41926.5
344	42646.3										344	40863.1
343	41873										343	40587.1
342	41781.7										342	42330.8
341	41913.8										341	41949.5
340	42820.6										340	40754.2
339	42596.7										339	41400
338	41838.3										338	41839.3
337	41658.1										337	40853.8
336	41463.7										336	40656.6
335	41889.5										335	40592.1
334	42291.1										334	41887.2
333	42122.2										333	40247.8
332	41940.1										332	40878.2
331	42058.9										331	41008.3
330	41894.6										330	40654.3
329	41931.1										329	40948.1
328	41545.9										328	40811.9
327	41364.1										327	41062.9
326	41355.6										326	42607.6
325	41047.5										325	42500.9
324	41351										324	41126.6
323	42399.7										323	39886.4
322	42524.1										322	41099.3
321	41301.3										321	40416.2
320	41767.7										320	40753.8
319	43522.4										319	39471.1
318	42747.7										318	41054.7
317	41109.1										317	41086.3
316	41717.2										316	40756.6
315	42255.6										315	39880
314	42226.3										314	41645.5
313	41934										313	41904.2
312	42834.9										312	41612.9
311	43503.3										311	43380.2
310	43522.4										310	43725.4
309	43815.8										309	43693.5
308	44013.4										308	43673.2
307	43901.4										307	44399.2
306	42279										306	44555.5
305	41389.7										305	43140.2
304	41518.2										304	41425.5
303	40757.1										303	41186
302	38261.1										302	38941.5
301	35395.5										301	37110
300	33020.5										300	34186.7
299	30549.1										299	31913.7
298	28703.9										298	29649.8
297	26931.6										297	27832
296	24807										296	24999.3
295	22950.7										295	22806.3
294	21204.1										294	20100.8
293	19728.3										293	17439.1
292	18788.2										292	16027.6
291	19266.3										291	15223.7
290	22826.4										290	15250.5
289	32752.8										289	15444
288	51928.4										288	21100.7
287	81757										287	41899.5
286	119205										286	103342
285	143758										285	177387
284	128411										284	183764
283	79229.9										283	122977
282	34218.8										282	48857.5
281	14559.2										281	15523.8
280	10641.9										280	10097.5
279	9600.31										279	8813.12
278	9014.76										278	8985.43
277	9059										277	8347.37
276	8458.53										276	8288.22
275	8054.67										275	8037.67
274	8382.2										274	7476.69
273	8412.03										273	7431.85
272	8558.56										272	7881.38
271	8752.62										271	7743.96
270	8336.9										270	7532.62
269	8284.15										269	7705.62
268	8646.62										268	8567.66
267	8533.94										267	8387.45
266	8503.73										266	8141.13
265	8463.61										265	7944.06
264	8063.38										264	7666.65
263	8063.12										263	6980.25
262	8386.39										262	6570.36
261	8300.89										261	7630.64
260	7765.59										260	7407.95
259	7677.31										259	7077.32
258	7489.92										258	7119.55
257	7756.47										257	7284.55
256	8381.05										256	7126.27
255	8003.43										255	6642.29
254	7652.59										254	6860.87
253	7757.73										253	7537.26
252	7870.02										252	6612.04
251	7597.9										251	6042.94
250	7368.76										250	6144.06
249	7395.62										249	6718.63
248	7236.36										248	7133.79
247	7225.35										247	6529.96
246	7504.15										246	6827.67
245	7470.86										245	6787.23
244	7483.24										244	6548.12
243	7519.03										243	6882.22
242	7295.67										242	6244.15
241	7712.19										241	6441.49
240	7785.62										240	6382.06
239	7370.47										239	6164.28
238	7183.94										238	6464.24
237	7228.82										237	5968.97
236	7213.07										236	6024.06
235	7169.27										235	6315.39
234	7098.81										234	6241.5
233	7074.34										233	6196.22
232	7278.87										232	6385.37
231	7130.08										231	6467.08
230	7022.04										230	6654.84
229	6932.1										229	6429.4
228	7031.91										228	6846.05
227	7092.17										227	6413.62
226	7073.42										226	5432.06
225	7376.36										225	6139.14
224	7418.94										224	5447.37
223	7196.74										223	5561.81
222	6748.18										222	5953.03
221	6554.84										221	6129.2
220	6700.47										220	5258.6
219	6676.61										219	5297.04
218	6558.35										218	6081.47
217	6360.9										217	5977.31
216	6409.44										216	5916.32
215	6712.69										215	6089.65
214	6763.42										214	5861.49
213	6539.5										213	5818.2
212	6291.45										212	5725.65
211	6171.55										211	5939.97
210	6133.39										210	5762.97
209	6145.56										209	5717.07
208	6269.3										208	5553.41
207	6502.27										207	5347.61
206	6523.58										206	5021.91
205	6639.5										205	4700.07
204	7053.5										204	5286.38
203	6872.22										203	5258.67
202	6430.03										202	5529.16
201	6204.14										201	5606.39
200	6460.13										200	5161.15
199	6662.4										199	5300.3
198	6294.67										198	6031.98
197	6156.58										197	6755.69
196	5940.9										196	6632.4
195	5778.9										195	5737.96
194	6313.67										194	5166.66
193	6658.56										193	4906.44
192	6755.91										192	5308.04
191	6619										191	5686.28
190	6572.18										190	5459.88
189	6710.8										189	5137.26
188	6465.36										188	5034.76
187	6387.49										187	5046.51
186	6580.47										186	5259.46
185	6662.12										185	4809.22
184	6563.26										184	5140.39
183	6545.98										183	4771.55
182	6104.87										182	5248.58
181	5717.83										181	5205.96
180	5978.58										180	5058.05
179	6071.19										179	5148.37
178	6261.91										178	5473.6
177	6342.76										177	5507.92
176	6600.76										176	5373.24
175	6813.18										175	4709.01
174	7004.37										174	5078.34
173	7231.48										173	4900.43
172	7226.73										172	5295.33
171	7054.82										171	5212.68
170	6984.73										170	5445.2
169	7004.49										169	5366.63
168	6951.37										168	5622.81
167	7329.47										167	5587.56
166	7376.64										166	5713.72
165	6991.7										165	5107.46
164	6869.98										164	4677.18
163	6585.31										163	4510.45
162	6393.94										162	4998.86
161	6275.31										161	4578.16
160	5685.77										160	4717.44
159	5458.45										159	4570.09
158	6016.95										158	4576.8
157	6194.29										157	4504.19
156	6702.86										156	5009.28
155	9527.59										155	5452.23
154	15722.4										154	6748.6
153	21398.6										153	11235.9
152	20777.1										152	15642.1
151	15028.3										151	12631.4
150	9917.62										150	8188.77
149	7505.14										149	5481.18
148	6388.94										148	5410.48
147	6197.95										147	5214.27
146	5906.91										146	4310.91
145	5690.73										145	4449.54
144	5728.4										144	4546.82
143	5482.24										143	4369.51
142	5523.2										142	4676.05
141	6077.58										141	4494.52
140	6105.58										140	4617.05
139	5587.33										139	4492.16
138	5447.33										138	4519.94
137	5541.81										137	4276.06
136	5624.05										136	3842.76
135	5853.5										135	3887.1
134	5851.75										134	4082.74
133	5712.67										133	4420.38
132	5581.7										132	4870.79
131	5582.36										131	4633.08
130	5802.23										130	4332.08
129	5920.91										129	4212.91
128	5763.11										128	4695.06
127	5787.58										127	4593.61
126	6191.34										126	4286.87
125	6230.49										125	4508.85
124	6142.65										124	4225.93
123	6400.26										123	4860.54
122	6340.76										122	4886.73
121	5982.19										121	4895.23
120	6065.82										120	4803.4
119	6276.84										119	4354.63
118	5829.23										118	4642.31
117	5466.1										117	4744.35
116	5601.17										116	4305.05
115	5377.31										115	4470.42
114	4930.22										114	4326.43
113	4766.79										113	4464.41
112	4599.76										112	3971.31
111	4580.34										111	3914.61
110	4612.48										110	4286.08
109	4522.92										109	4258.19
108	4434.47										108	3708.03
107	4559.06										107	3699.21
106	4661.06										106	3523.29
105	4748.35										105	3939
104	6715.87										104	4602.54
103	13225.8										103	5187.78
102	21043.9										102	9065.57
101	20988.3										101	14988.1
100	13721.9										100	13093.9
99	7282.99										99	6668.45
98	4848.93										98	4409.57
97	4695.8										97	4175.54
96	4744.74										96	4276.99
95	4730.42										95	3590.78
94	4625.4										94	4024.39
93	4698.65										93	3959.15
92	4777.5										92	3899.15
91	4623.01										91	4051.38
90	4794.08										90	4055.65
89	4829.21										89	3968.24
88	4774.39										88	3756.36
87	4812.18										87	3439.63
86	4870.55										86	3625.3
85	5103.98										85	3684.37
84	5050.81										84	4482.28
83	4898.53										83	4035.98
82	4775.49										82	3863.77
81	4835.1										81	4295.04
80	5041.32										80	4005.28
79	5093.04										79	3917.7
78	4872.16										78	4192.91
77	4802.57										77	4116.65
76	4852.25										76	3980
75	4918.11										75	3769.88
74	4845.7										74	4267.55
73	4985.34										73	4198.13
72	4986.14										72	4329.81
71	4746.37										71	3973.42
70	4669.34										70	3856.29
69	4520.53										69	4134.81
68	4760.41										68	3816.39
67	4869.79										67	3775.87
66	4737.41										66	3691.46
65	4792.61										65	3720.28
64	4978.17										64	3976.08
63	5088.27										63	3978.5
62	4829.28										62	3769.17
61	4563.71										61	3882.27
60	4265.65										60	4008.33
59	4341.87										59	3532.46
58	4321.37										58	3736.66
57	4014.25										57	3448.68
56	3944.31										56	3472.8
55	4405.06										55	3651.09
54	5115.97										54	3580.85
53	5956.68										53	3688.39
52	6791.89										52	4540.92
51	7197.47										51	5424.06
50	6864.39										50	6168.6
49	5600.48										49	5835.13
48	4579.69										48	4489.99
47	4347.92										47	3846.13
46	4360.79										46	3947.56
45	4441.17										45	3486.82
44	4187.07										44	4014.67
43	3958.65										43	3947.56
42	3786.58										42	3804.46
41	3456.53										41	3525.82
40	3562.35										40	3601.25
39	3533.21										39	3361.47
38	3411.48										38	3527.35
37	3713.34										37	3235.21
36	3710.57										36	3537.16
35	3509.44										35	3495.68
34	3496.2										34	3296.86
33	3468.53										33	3249.08
32	3669.98										32	3170.84
31	4151.74										31	2911.41
30	4510.65										30	3098.54
29	4864.82										29	3261.95
28	5532.63										28	3855.36
27	6504.37										27	4837.38
26	7117.63										26	5814.75
25	7187.06										25	7032.52
24	6641.97										24	7492
23	5286.3										23	6044.82
22	3839.25										22	4327.78
21	3102.4										21	3207.82
20	2966.07										20	2725.28
19	3094.33										19	3124.39
18	3994.62										18	3766.85
17	4675.48										17	4196.4
16	4280.13										16	4493.74
15	3867.21										15	4142.64
14	3450.29										14	3887.34
13	2967.01										13	3854.74
12	2757.92										12	3386.49
11	2586.02										11	2439.19
10	2591.56										10	2040.15
9	2797.6										9	2027.73
8	2891.73										8	1915.6
7	2765.91										7	2262.94
6	2290.43										6	1901.02
5	1864.7										5	1780.8
4	1641.44										4	1899.07
3	1171.6										3	1868.29
2	551.658										2	1199.19
1	184.093										1	385.442
0	47.6428										0	162.379

## Sheet: Fig. S7
Fig. S7. The formation and stability of SPI coating.
Time (s)	Coating (ng/cm2)
0	0
14.1057	0
28.4681	0
42.8191	0
57.3552	0
71.7082	0
86.0955	0
100.545	0
114.975	0
129.298	0
143.696	0
159.987	0
177.378	0
194.663	0
211.241	0
227.096	0
242.658	0
257.084	0
271.401	0
286.066	0
302.182	0
319.421	0
336.409	0
353.338	0
370.956	0
388.491	0
405.485	0
423.164	0
441.205	0
458.965	0
475.739	0
493.011	0
510.9	0
528.833	0
546.528	0
563.879	0
579.808	0
597.264	0
614.762	0
631.891	0
649.15	0
667.755	0
686.496	0
705.202	0
723.863	0
741.954	0
760.62	0
779.485	0
798.33	0
817.042	0
834.892	0
851.948	0
870.356	0
889.128	0
907.665	0
926.261	0
944.262	0
962.903	0
981.573	0
1000.13	0
1018.82	0
1036.71	0
1055.31	0
1074.11	0
1093.04	0
1111.72	0
1130.02	0
1148.84	0
1167.65	0
1186.43	0
1204.92	0
1223.2	0
1241.95	0
1260.38	0
1278.99	0
1297.5	0
1316.09	0
1334.93	0
1353.68	0
1372.4	0
1390.84	0
1409.54	0
1428.39	0
1447.38	0
1466.3	0
1484.74	0
1503.24	0
1521.85	0
1540.58	0
1559.51	0
1577.94	0
1596.67	0
1615.48	0
1634.24	0
1652.81	0
1671.01	0
1689.72	0
1708.59	0
1727.46	0
1745.97	0
1764.44	0
1783.36	0
1802.16	0
1820.83	0
1839.08	0
1857.32	0
1876.2	0
1895.01	0
1913.84	0
1932.28	0
1950.93	0
1969.83	0
1988.59	0
2007.42	0
2025.8	0
2044.81	0
2063.72	0
2082.64	0
2101.38	0
2119.71	0
2138.43	0
2157.12	0
2176.05	0
2194.67	0
2212.96	0
2231.75	0
2250.46	0
2269.31	0
2287.95	0
2306.29	0
2325.08	0
2343.95	0
2362.88	0
2381.38	0
2400.13	0
2419.03	0
2437.76	0
2456.32	0
2474.65	0
2493.36	0
2512.17	0
2531.01	0
2549.82	0
2568.03	0
2586.72	0
2605.39	0
2624.16	0
2643	0
2661.52	0
2680.32	0
2699.15	0
2717.95	0
2736.45	0
2754.84	0
2773.62	0
2792.39	0
2811.28	0
2829.75	0
2848.24	0
2867.06	0
2885.9	0
2904.68	0
2923	0
2941.59	0
2960.48	0
2979.4	0
2998.01	0
3016.18	0
3034.81	0
3053.45	0
3071.62	0
3090.18	0
3108.4	0
3127.48	0
3146.37	0
3165.22	0
3183.98	0
3202.55	0
3221.43	0
3240.24	0
3259.06	0
3277.76	0
3296.34	0
3315.14	0
3333.92	0
3352.78	0
3371.24	0
3389.7	0
3408.48	0
3427.43	0
3446.31	0
3464.7	0
3483.55	0
3502.25	0
3521.05	0
3540.02	0
3558.3	0
3577.08	0
3596.01	0
3613.54	0
3628.8	0
3643.81	0
3658.73	0
3674.4	0
3692.71	0
3711.4	0
3730.07	0
3748.67	0
3767.52	0
3786.28	0
3805.04	0
3823.44	0
3842.13	0
3861.02	0
3879.88	0
3898.68	0
3916.82	0
3935.36	0
3954.21	0
3972.98	0
3991.74	0
4009.89	0
4028.69	0
4047.56	0
4066.34	0
4085.09	0
4103.54	0
4122.32	0
4141.25	0
4160.1	0
4178.69	0
4197.22	0
4216.13	0
4234.87	0
4253.44	0
4271.71	0
4290.27	0
4309.06	0
4328.01	0
4346.83	0
4365.21	0
4383.89	0
4402.62	0
4421.5	0
4440.41	0
4458.8	0
4477.56	0
4496.46	0
4515.3	0
4533.99	0
4552.34	0
4571.28	0
4590.18	0
4609.02	0
4627.57	0
4645.99	0
4664.83	0
4683.61	0
4702.45	0
4720.92	0
4739.47	0
4758.39	0
4777.24	0
4796.12	0
4814.69	0
4833.28	0
4851.99	0
4870.56	0
4889.41	0
4907.89	0
4926.71	0
4945.53	0
4964.32	0
4983.17	0
5001.59	0
5020.54	0
5039.61	0
5058.62	0
5077.31	4.8
5095.42	4.59
5114.06	4.18
5132.88	4.08
5151.79	4.38
5170.45	5.81
5188.96	31.96
5207.81	64.92
5226.58	84.23
5245.31	96.74
5263.54	106.07
5282	116.3
5300.9	126.14
5319.81	133.11
5338.69	136.75
5357.1	139.07
5375.71	141.22
5394.6	143.72
5413.39	145.09
5432	146.47
5450.12	148.08
5468.47	149.39
5486.7	150.39
5505.2	151.88
5523.81	152.83
5542.02	154.08
5560.72	155.34
5579.46	156.7
5598.32	157.57
5616.97	158.63
5635.35	160.02
5654.23	160.55
5673.07	161.74
5691.85	162.74
5710.43	163.83
5728.8	164.66
5747.53	165.72
5766.51	166.1
5785.39	166.86
5803.77	167.62
5822.33	168.45
5841.03	169.29
5859.93	169.98
5878.77	170.26
5897.22	170.94
5915.74	171.91
5933.62	172.21
5952.36	172.6
5971.16	173.22
5989.64	173.69
6008.39	174.15
6026.99	174.49
6045.41	174.88
6063.93	175.53
6082.14	176.04
6100.89	177.15
6119.74	177.11
6138.64	177.47
6157.18	178.37
6175.57	178.11
6194.42	178.71
6213.22	178.89
6232.07	178.84
6250.8	179.48
6269.25	180.3
6288.11	180.58
6306.81	180.56
6325.66	180.88
6344.08	181.37
6362.72	181.7
6381.64	181.82
6400.38	182.32
6419.22	182.42
6437.49	182.79
6456.17	183.46
6475.1	182.88
6494.01	183.7
6512.84	184.36
6531.11	184.27
6549.87	184.19
6568.74	184.16
6587.53	184.5
6606.39	184.52
6624.72	184.82
6643.49	184.76
6662.19	184.6
6680.91	185.08
6699.6	185.12
6718.15	185.25
6737	185.36
6755.78	184.81
6774.59	185.07
6793.04	185.13
6811.53	185.8
6830.32	185.42
6849.19	185.76
6867.95	185.81
6886.45	185.89
6905.08	186.32
6923.99	186.05
6942.93	186.35
6961.81	186.5
6980.11	186.26
6998.76	186.99
7017.6	187.11
7036.41	187.22
7055.11	187.3
7073.41	187.5
7092.2	188.22
7111.09	188.18
7129.94	188.45
7148.49	188.45
7167.03	189.24
7185.75	189.09
7204.64	189.28
7221.36	188.98
7236.88	189.13
7251.8	189.11
7266.77	189.54
7283.85	190.69
7302.6	190.65
7321.44	190.77
7339.67	190.62
7358.21	191.15
7376.97	190.89
7395.7	191.01
7414.5	191.11
7432.81	191.33
7451.71	191.72
7470.47	191.69
7489.3	191.85
7508	191.59
7526.32	191.46
7545.12	191.42
7564.01	190.8
7582.84	191.17
7601.42	191.1
7619.79	191.08
7638.57	191.33
7657.46	191.29
7676.22	190.96
7694.8	191.03
7713.19	191.71
7731.95	191.88
7751.07	192.36
7770.01	192.7
7788.41	192.13
7807.12	192.43
7825.95	192.45
7844.65	192.89
7863.34	192.7
7881.45	192.56
7899.96	192.7
7918.86	192.33
7937.84	192.45
7956.6	192.48
7974.94	192.97
7993.56	192.86
8012.38	193.57
8031.16	193.68
8049.81	193.71
8068.03	194.37
8086.93	194.28
8105.75	194.72
8124.35	194.87
8142.47	195.18
8160.51	195.53
8179.16	195.53
8197.82	195.85
8216.55	196.14
8234.98	196.57
8253.57	196.53
8272.34	197.08
8291.22	197.49
8309.96	197.66
8328.39	197.7
8347.06	197.9
8365.96	198.15
8384.83	198.29
8403.59	198.32
8421.92	198.74
8440.61	198.76
8459.28	198.78
8477.86	199.42
8496.65	199.51
8514.87	199.58
8533.57	200.4
8552.28	200.31
8571.11	201.01
8589.73	200.93
8608.04	200.92
8626.86	201.57
8645.14	201.83
8663.24	202.06
8681.9	202.4
8700.28	202.77
8719.08	203.36
8737.8	203.63
8756.64	204.11
8775.07	204.58
8793.59	205.13
8812.47	205.6
8831.24	205.78
8850.09	205.64
8868.56	206.2
8887.27	206.34
8906.12	206.54
8924.92	206.7
8943.71	207.02
8962.08	206.91
8980.85	207.52
8999.61	207.35
9018.45	208.1
9037.26	208.61
9055.52	209.05
9074.11	209.12
9092.89	209.21
9111.77	208.95
9130.49	209.69
9148.87	209.63
9167.78	209.68
9186.59	210.17
9205.53	210.15
9224.27	210.36
9242.68	210.67
9261.59	211.07
9280.47	211.38
9299.28	211.73
9317.78	211.85
9336.3	212.67
9355.1	212.43
9373.78	212.91
9392.6	213.05
9411.05	213.33
9429.6	213.66
9448.44	213.64
9467.23	213.92
9485.97	213.65
9504.22	214.23
9522.92	214.43
9541.72	214.65
9560.58	215.01
9579.43	214.84
9597.72	215.12
9616.52	215.36
9635.42	215.18
9654.35	215.53
9672.83	215.82
9691.3	215.53
9710.12	215.83
9728.96	216.96
9747.89	217.1
9766.45	216.68
9784.97	217.27
9803.73	217.4
9822.62	217.84
9841.34	217.83
9859.74	218.06
9878.36	218.15
9897.17	218.03
9916.02	218.86
9934.76	218.78
9953.09	218.89
9971.9	218.7
9990.72	218.7
10009.5	219.03
10028.2	218.79
10046.6	219.04
10065.5	219.32
10084.2	219.78
10103.1	219.64
10121.7	219.93
10139.9	219.81
10158.8	219.53
10177.6	219.83
10196.5	219.84
10215.2	219.82
10233.6	219.88
10252.4	219.7
10271.1	219.87
10289.9	220.16
10308.4	220.63
10326.9	220.79
10345.7	220.95
10364.5	220.9
10383.3	221.11
10401.6	221.62
10420.2	221.94
10439	222.69
10457.8	222.53
10476.6	222.72
10494.7	222.94
10513.4	223.03
10532.3	223.35
10551.1	223.49
10569.9	223.76
10588.2	223.89
10607	223.85
10625.8	223.88
10644.7	224.63
10663.5	224.41
10681.9	224.68
10700.7	224.73
10719.6	224.92
10738.4	225.41
10756.8	224.97
10775.3	224.81
10794.2	225.18
10812.8	225.02
10828.9	224.61
10843.8	224.99
10858.5	225.11
10873.4	225.31
10890.4	226.17
10908.7	226.03
10927.3	226.41
10945.5	226.3
10964.2	226.62
10983	226.4
11001.9	226.9
11020.6	226.65
11038.9	227.35
11057.6	227.05
11076.4	227.16
11095.2	227.52
11113.8	227.71
11132.4	227.73
11151.1	227.74
11169.9	227.56
11188.7	227.83
11207.2	227.64
11225.7	227.3
11244.5	227.34
11263.4	227.44
11282.1	227.47
11300.6	227.11
11319.1	227.33
11337.9	227.31
11356.8	227.27
11375.6	227.31
11393.9	227.3
11412.5	227.09
11431.3	227.19
11450.1	227.34
11468.8	227.17
11486.9	227.05
11505.8	227.09
11524.6	226.66
11543.4	226.78
11562.2	226.84
11580.4	226.61
11599.2	226.88
11618.1	226.93
11636.9	226.64
11655.6	226.67
11674	227.4
11692.9	227.29
11711.6	227.43
11730.4	227.55
11749	227.49
11767.5	227.84
11786.4	227.89
11805.2	228.12
11824.1	227.99
11842.7	228.31
11861.4	228.59
11880.2	228.73
11899.1	229
11917.9	228.76
11936.2	229.26
11954.8	229.46
11973.6	229.71
11992.3	229.67
12011.1	229.89
12029.5	230.35
12048.3	230.34
12067.1	230.57
12085.8	230.98
12104.5	230.97
12122.7	231.55
12141.5	231.52
12160.3	232.1
12179	231.65
12197.7	231.56
12216.2	231.74
12235	231.71
12253.8	232.21
12272.7	231.95
12291.2	232.03
12309.7	231.51
12328.6	231.88
12347.4	231.74
12366.1	232.08
12384.4	231.73
12403.1	231.81
12421.9	231.68
12440.7	231.9
12459.7	231.55
12478	231.88
12496.8	232
12515.6	231.76
12534.4	232.3
12553.1	232.1
12571.3	232.21
12590	232.58
12608.7	232.65
12627.5	232.68
12646.1	232.46
12664.6	232.43
12683.1	232.31
12701.9	232.57
12720.7	232.57
12739.1	232.22
12757.5	232.21
12776.3	232.62
12795.1	232.99
12814	232.69
12832.5	232.59
12851.1	232.62
12870	232.85
12888.8	232.56
12907.7	232.78
12926.1	232.59
12944.9	232.96
12963.8	233.13
12982.5	233.45
13001.4	233.46
13019.8	233.78
13038.5	234.08
13057.3	234.17
13076.3	234.39
13095	234.57
13113.3	234.6
13132.1	234.94
13150.9	235.16
13169.7	235.23
13188.3	235.39
13206.6	235.66
13225.4	236.09
13244.2	235.93
13263	235.98
13281.2	236.38
13299.6	236.44
13318.5	237.11
13337.4	237.21
13356.2	237.47
13374.5	237.71
13393.1	237.91
13412	238.19
13430.8	238.2
13449.5	238.61
13467.8	238.45
13486.5	239.04
13505.3	238.83
13524.1	239.42
13542.9	239.65
13561.1	239.36
13579.8	239.77
13598.7	240
13617.6	240.19
13636.3	240.59
13654.7	240.51
13673.6	241.12
13692.4	241.3
13711.3	241.67
13730	241.72
13748.5	242.29
13767.3	242.35
13786.1	243.05
13804.9	243.19
13823.4	243.81
13842	244.49
13860.8	244.57
13879.6	244.7
13898.3	245.18
13916.6	245.39
13935.3	245.79
13954.1	246.02
13972.9	246.8
13991.8	247.21
14010.1	247.82
14028.8	248.54
14047.6	248.34
14066.3	248.98
14085	248.95
14103.4	249.35
14122.2	249.7
14141	250.11
14159.9	249.97
14178.5	250.86
14197	251.02
14215.8	251.56
14234.6	251.81
14253.4	252.26
14271.8	252.14
14290.2	252.68
14309.1	253.14
14327.7	253.43
14346.5	253.43
14365.1	253.96
14383.6	253.67
14402.5	254.27
14420.8	254.36
14436.6	254.8
14451.9	254.46
14466.8	254.84
14481.9	254.49
14499.7	255.2
14518.5	255.33
14537.1	255.41
14555.4	255.87
14574.1	256.04
14592.9	256.21
14611.7	256.52
14630.3	256.65
14648.7	257.15
14667.5	257.5
14686.4	257.77
14705.1	257.72
14723.8	257.87
14742.3	258.2
14761.1	258.1
14779.9	258.76
14798.5	258.84
14816.8	259.43
14835.4	259.29
14854.2	259.34
14873	259.91
14890.6	259.67
14907.7	259.55
14925.6	259.51
14942.8	259.32
14960.5	259.51
14978.6	259.14
14996.6	259.22
15015	259.3
15033.8	258.86
15052.7	258.68
15071.4	258.41
15089	258.12
15106.6	258.13
15125.1	257.94
15143.9	257.42
15162.8	257.54
15181.1	256.78
15199.8	257.06
15218.6	256.33
15237.4	256.43
15256.1	255.81
15274.4	255.71
15293	255.58
15311.8	255.83
15330.6	255.53
15349.2	255.43
15367.5	255.14
15386.2	255.36
15405	255.05
15423.7	255.3
15442.3	255.3
15460.7	255.27
15479.6	254.99
15498.5	255.09
15517.2	254.78
15535.6	254.61
15554.2	254.68
15573	254.37
15591.8	254.93
15610.7	254.5
15629.2	254.48
15647.8	254.58
15666.7	254.37
15685.4	254.8
15704.1	254.05
15722.3	254.37
15741.1	254.75
15759.8	254.8
15778.6	254.89
15797.3	254.98
15815.5	254.8
15834.3	254.4
15853.1	255.01
15872	254.85
15890.7	254.64
15909.2	254.9
15928.1	255.03
15946.8	254.72
15965.5	254.61
15983.9	254.65
16002.3	254.44
16021	254.79
16039.8	254.91
16058.7	254.41
16077.1	254.06
16095.8	254.5
16114.6	253.93
16133.3	254.45
16152.1	254.35
16170.4	254.51
16189.2	254.21
16207.9	254.52
16226.6	254.57
16245.4	254.58
16263.6	254.48
16282.3	254.3
16301	254.68
16319.7	254.18
16338.4	254.06
16356.6	254.27
16375.5	254.26
16394.2	254.21
16413.1	254
16431.7	253.78
16449.9	254.52
16468.5	254.07
16487.3	254.17
16506.3	253.99
16524.8	254.25
16543.2	254.9
16562.1	254.46
16580.7	254.66
16599.5	254.5
16617.9	254.38
16636.7	254.64
16655.6	254.61
16674.5	254.88
16693.3	254.77
16711.6	254.87
16730.5	254.94
16749.2	254.84
16767.9	254.91
16786.5	255.06
16804.7	255.05
16823.5	255.2
16842.3	255.06
16861.1	255.01
16879.7	254.92
16897.9	255.16
16916.6	255.5
16935.2	255.65
16953.9	255.32
16972.6	255.37
16991	254.87
17009.8	254.85
17028.6	254.57
17047.3	255.04
17065.7	255.24
17084.1	255.08
17102.9	254.96
17121.7	255.01
17140.6	255.01
17159	254.78
17177.6	255.18
17196.5	255.23
17215.3	254.91
17234	255.25
17252.3	255.18
17271	255.18
17289.9	255.09
17308.7	254.87
17327.5	255.25
17345.8	255.27
17364.6	255.46
17383.3	255.54
17402.1	255.42
17420.7	255.4
17439.2	255.96
17458	255.86
17476.7	256.23
17495.4	256.49
17513.9	256.16
17532.3	256.32
17551.1	256.2
17569.8	256.65
17588.8	257.04
17607.3	256.62
17625.7	256.89
17644.5	256.8
17663.3	257.32
17682.1	257.31
17700.4	257.37
17719	257.63
17737.7	257.88
17756.6	257.71
17775.5	257.84
17793.6	258.07
17812.4	258.37
17831.2	258.26
17850	258.5
17868.7	258.74
17886.9	258.81
17905.6	259.1
17924.5	259.25
17943.2	259.49
17961.9	258.88
17980.2	259.67
17998.9	259.64
18017.6	259.5
18034.6	259.4
18050	259.55
18064.8	259.53
18079.9	260.18
18096.6	260.45
18115.3	261.01
18134	261.4
18152.4	261.11
18170.8	261.15
18189.5	261.36
18208.4	261.37
18227.3	261.85
18245.4	261.96
18264	261.54
18282.9	262.13
18301.7	262.55
18320.3	262.32
18338.5	262.3
18357.3	262.25
18376.1	262.21
18394.8	262.7
18413.2	262.74
18431.6	262.68
18450.5	263.22
18469.3	262.98
18488	263.03
18506.5	263
18525	263.31
18543.9	263.11
18562.7	263.14
18581.5	263.52
18599.9	263.35
18618.5	263.38
18637.2	263.31
18656	263.57
18674.8	263.85
18693.2	263.62
18711.8	263.5
18730.5	263.76
18749.3	263.9
18768	264.32
18786.3	263.94
18805.1	264.14
18823.7	264.31
18842.7	264.46
18861.4	264.38
18879.6	264.51
18898.5	264.34
18917.3	264.35
18936.2	264.23
18954.7	264.31
18972.8	264.3
18991.7	264.33
19010.5	264.77
19029.2	264.52
19047.6	264.4
19066	264.28
19084.8	264.55
19103.6	264.68
19122.3	264.67
19140.7	264.69
19159.4	264.82
19178.2	264.93
19197	265.33
19215.8	265.07
19234.1	265.12
19253	265.1
19271.7	264.59
19290.4	264.78
19309.1	264.7
19327.4	264.75
19346.3	264.66
19365.1	265
19383.9	264.77
19402.6	264.79
19420.7	264.85
19439.4	264.94
19458.2	265.12
19477	264.92
19495.7	264.61
19514.2	264.74
19533	265.05
19551.8	265.31
19570.7	265.4
19589.2	265.45
19607.8	265.86
19626.8	265.87
19645.6	266.26
19664.5	265.85
19682.9	266.09
19701.6	265.68
19720.4	265.98
19739.4	266.45
19758.2	266.34
19776.5	267.16
19795.3	266.94
19814.2	267.2
19833.1	267.19
19851.8	267.5
19870.3	267.81
19889.1	267.99
19907.9	268.25
19926.9	268.45
19945.6	268.47
19964	268.91
19983.1	268.81
20001.9	269.09
20020.7	269.25
20039.2	269.07
20058	269.14
20077	269.33
20095.9	269.5
20114.7	269.64
20133	270
20151.6	270.09
20170.4	269.83
20189.2	270.24
20207.9	270.13
20226.2	270.24
20245	270.27
20263.9	270.47
20282.7	271.11
20301.5	271.04
20319.9	271.49
20338.9	271.32
20357.5	271.01
20376.3	271.53
20394.9	271.67
20413.2	272.19
20432	272.19
20450.8	272.49
20469.5	272.41
20488	272.53
20506.3	273.07
20525	272.93
20543.8	273.15
20562.8	273.57
20581.3	273.47
20599.9	273.39
20618.7	273.39
20637.4	273.42
20656.3	273.71
20674.6	273.36
20693.2	273.43
20712.2	273.9
20731	273.76
20749.7	273.66
20767.8	274.13
20786.4	273.97
20805.2	273.86
20824	274.22
20842.6	274.16
20860.7	274.77
20879.7	275.04
20898.5	274.9
20917.3	275.35
20935.9	275.51
20954.3	275.43
20973.2	275.53
20991.9	275.84
21010.7	275.74
21029.2	275.66
21047.6	276.48
21066.3	276.53
21085.1	276.48
21103.6	276.68
21122.1	276.9
21140.6	277.02
21159.4	277.01
21178.3	277.47
21197.1	277.65
21215.7	277.57
21234.4	278.18
21253.2	278.05
21272	278.52
21290.8	278.45
21309	278.74
21327.9	278.79
21346.7	278.94
21365.5	278.97
21384.1	279.71
21402.3	279.53
21421.1	279.64
21439.9	279.95
21458.6	280.27
21477.2	280
21495.5	280.33
21514.4	280.21
21533.2	280.68
21552	280.93
21570.2	280.83
21588.6	281.07
21607.4	281.09
21625.9	281.14
21641.9	280.84
21656.8	280.88
21671.8	281.49
21687	281.35
21704.4	281.38
21723.1	282.24
21741.9	282.22
21760	282.5
21778.7	282.43
21797.4	282.45
21816.3	282.81
21835.1	282.83
21853.4	283.14
21872.2	282.99
21890.9	283.25
21909.6	283.54
21928.1	283.92
21946.5	284.13
21965.4	284.34
21984.2	284.17
22002.9	284.23
22021.5	284.19
22040	284.62
22058.9	284.4
22077.6	284.89
22096.4	284.87
22114.8	284.92
22133.4	284.8
22152.2	285.35
22171	285.35
22189.8	285.8
22208.1	285.6
22226.8	285.7
22245.5	285.86
22264.5	286.18
22283.4	286.03
22300.7	285.91
22316.9	286.02
22333.5	286.21
22352	286.77
22370.7	286.49
22388.3	286.72
22406.8	287.23
22425.7	287.17
22444.5	287.04
22463.3	286.68
22481.6	287.13
22500.4	287.69
22519.1	287.29
22537.9	287.66
22556.4	287.57
22574.6	287.79
22593.4	287.66
22612.3	288.18
22631	287.89
22649.6	287.88
22668	288.44
22686.8	289.02
22705.6	288.92
22724.4	289.22
22742.9	288.89
22761.2	289.08
22780.1	288.92
22799	288.95
22817.8	289.1
22836.1	288.97
22854.7	289.44
22873.4	289.55
22892.2	289.71
22910.8	290.28
22929.1	290.03
22947.7	290.49
22966.4	290.53
22985.3	290.59
23004	290.86
23022.3	290.6
23041.2	291.13
23060.1	291.04
23078.9	291.45
23097.6	291.39
23116	291.44
23134.8	291.44
23153.6	291.91
23172.6	291.57
23191.3	291.8
23210	292
23228.9	291.81
23247.8	291.84
23266.7	292.04
23285	292.07
23303.7	292.4
23322.6	292.4
23341.4	292.69
23360.1	292.77
23378.4	292.99
23397.2	293.4
23416.1	293.47
23435	293.42
23453.8	293.65
23472.2	293.9
23491.1	294.07
23509.7	294.05
23528.5	294.18
23547.3	294.25
23565.6	294.59
23584.4	294.43
23603.2	294.79
23622	294.67
23640.7	294.65
23659.1	294.4
23677.9	294.98
23696.6	294.92
23715.5	295.19
23734	295.16
23752.4	295.44
23771.2	295.66
23790	295.4
23808.7	295.84
23827	295.53
23845.5	295.65
23864.4	295.72
23883.2	295.66
23902	296
23920.2	295.75
23939	296.07
23957.7	296.08
23976.5	296.28
23995.2	296.08
24013.3	295.82
24032.1	296.24
24051	296.12
24069.8	296.22
24088.5	296.57
24106.8	296.52
24125.6	296.45
24144.4	296.86
24163.1	297.11
24181.8	296.78
24200.2	296.93
24218.9	296.74
24237.7	296.6
24256.5	296.85
24275.1	296.65
24293.6	296.56
24312.3	296.69
24331.2	296.91
24350.1	296.85
24368.4	296.77
24387.1	296.93
24405.9	296.65
24424.9	297.1
24443.6	297.12
24461.9	296.86
24480.6	297.22
24499.4	297.06
24518.3	297.49
24537.1	297.29
24555.4	297.19
24573.9	297.61
24591.7	297.44
24610.5	297.7
24629.1	298.07
24647.4	297.36
24666.2	297.66
24685.1	297.95
24703.8	297.87
24722.3	297.75
24740.7	298
24759.4	298.26
24778.2	298.34
24797	298.39
24815.4	298.25
24833.8	298.65
24852.6	298.62
24871.3	298.68
24890.2	298.73
24908.5	298.62
24927	298.94
24945.8	298.6
24964.6	299.21
24983.4	298.99
25001.7	299.06
25020.4	299.36
25039.1	299.68
25057.9	299.66
25076.6	299.57
25094.7	299.76
25113.5	299.82
25132.3	299.56
25151.1	299.94
25169.6	299.76
25187.9	300.22
25206.7	299.87
25225.3	300.02
25242.1	299.34
25257.3	299.74
25272.3	299.65
25287.3	299.91
25303.6	300.45
25322.2	300.75
25340.9	300.46
25359.3	300.68
25378	300.46
25396.7	300.53
25415.5	300.42
25434.3	300.84
25452.5	300.71
25471.2	301.1
25489.9	301.19
25508.7	300.9
25527.4	301.5
25545.7	301.37
25564.3	301.3
25583.1	301.86
25602	301.87
25620.7	301.6
25638.9	301.81
25657.7	302.07
25676.5	302.07
25695.2	302.2
25713.6	302.1
25731.9	302.25
25750.8	302.06
25769.6	302.58
25788.3	302.51
25806.8	301.85
25825.4	302.22
25844.2	302.77
25862.8	302.79
25881.6	302.69
25900.1	302.65
25918.4	302.94
25937.2	303.13
25956.1	302.58
25974.9	303.13
25993	302.98
26011.7	303.49
26030.3	303.28
26049.2	303.2
26068	302.96
26086.1	303.37
26104.9	303.67
26123.7	303.3
26142.6	303.12
26161.2	303.08
26179.4	302.96
26198.2	303.36
26216.9	303.48
26235.7	303.47
26254.3	303.75
26272.8	303.4
26291.6	303.47
26310.3	303.58
26329.1	303.23
26347.5	303.78
26366	303.79
26384.8	303.96
26403.5	303.61
26422.3	304.1
26440.6	304.06
26459.3	304.05
26478	303.94
26496.7	303.96
26515.3	304.03
26533.6	304.08
26552.2	304.13
26571	304.41
26589.8	304.57
26608.5	304.3
26626.7	304.51
26645.3	304.37
26664.1	304.51
26682.9	304.13
26701.6	304.66
26719.9	304.53
26738.7	304.54
26757.6	304.72
26776.3	304.57
26794.8	304.76
26813.1	304.56
26832	305.17
26850.8	304.89
26869.6	305.01
26888.1	305.2
26906.7	305.16
26925.5	305.23
26944.2	304.99
26962.9	304.97
26981.3	305.23
26999.9	305.08
27018.7	305.12
27037.6	305.41
27056.5	305.31
27074.9	305.35
27093.7	305.34
27112.3	305.15
27131	305.74
27149.8	305.51
27168.2	305.45
27187	305.45
27205.8	305.4
27224.5	305.33
27243.1	305.16
27261.5	305.42
27280.3	305.24
27299.2	305.53
27318	305.56
27336.5	305.82
27354.8	305.88
27373.6	305.78
27392.4	305.71
27411.1	305.99
27429.5	305.79
27448.1	306.03
27466.7	305.73
27484.6	305.9
27503.4	306.14
27521.7	306.06
27540.4	306.1
27559.1	306.36
27577.8	306.18
27596.6	306.25
27614.9	306.35
27633.7	306.87
27652.5	306.65
27671.4	306.87
27690.2	306.34
27708.3	306.62
27726.8	306.85
27745.6	306.97
27764.4	306.55
27783	306.83
27801.1	306.85
27819.9	307.23
27838.8	306.92
27857.6	307.35
27876.3	307.23
27894.6	307.49
27913.5	307.5
27932.4	307.87
27951.3	307.76
27969.7	307.34
27988.3	307.68
28007.2	307.83
28025.9	307.77
28044.6	307.6
28063	307.62
28081.7	308.05
28100.6	308.21
28119.3	307.94
28138.1	308.09
28156.5	308.12
28175.2	308.38
28194	308.19
28212.8	308.44
28231.6	308.46
28249.8	308.57
28268.6	309.01
28287.4	308.57
28306.1	308.6
28324.6	308.64
28342.9	308.63
28361.7	308.9
28380.5	308.75
28399.4	308.68
28418.1	308.75
28436.5	309.05
28455.3	309.01
28474.2	308.91
28492.9	309.22
28511.5	309.19
28530	309.26
28548.9	309.27
28567.7	309.14
28586.6	309.26
28605.1	309.56
28623.7	309.6
28642.5	309.48
28661.3	309.94
28680	310.2
28698.2	309.91
28717	310.07
28735.7	310.11
28754.5	310.18
28773.1	310.09
28791.3	310.37
28810	310.56
28828.7	310.22
28845.4	310.23
28860.3	310.01
28875.2	310.1
28890	310.05
28906	310.51
28924.4	310.8
28943.2	310.36
28961.4	310.7
28979.9	310.79
28998.7	311.07
29017.5	310.97
29036.4	310.94
29054.7	311.11
29073.4	311.65
29092.1	311.78
29111	311.48
29129.7	312.14
29147.9	311.94
29166.8	311.85
29185.6	312.68
29204.4	312.01
29223.1	312.32
29241.4	312.24
29260.3	312.37
29279.1	312.47
29298.1	312.28
29316.7	312.54
29335	313.1
29353.8	312.83
29372.7	312.79
29391.5	313.06
29409.9	313.08
29428.3	313.05
29447.1	313.35
29466	313.02
29484.8	313.24
29503.2	313.34
29521.5	313.55
29540.3	313.62
29559	313.67
29577.8	313.74
29596	313.72
29614.6	313.43
29633.5	313.84
29652.2	313.65
29671.2	313.75
29689.4	314.31
29708.2	313.61
29726.9	314.13
29745.7	313.63
29764.5	314.13
29783	313.66
29801.9	313.81
29820.7	313.59
29839.5	313.49
29858.2	313.68
29876.5	313.52
29895.3	313.73
29914.1	313.4
29932.9	314
29951.5	313.84
29970	313.57
29988.8	313.75
30007.6	313.45
30026.5	313.47
30045	313.57
30063.7	313.46
30082.4	313.63
30101.3	313.49
30119.8	313.5
30137.9	313.02
30156.6	313.56
30175.4	313.23
30194.3	313.13
30213	312.92
30231.3	313.17
30250	312.68
30268.8	313.33
30287.7	313.29
30306.3	312.93
30324.5	312.93
30343.3	312.89
30362.1	312.8
30380.9	312.84
30399.2	312.91
30417.6	312.79
30436.3	313.03
30455.1	312.97
30474	312.89
30492.4	312.8
30511	313.01
30529.8	312.97
30548.6	312.89
30567.4	313.14
30585.7	312.56
30604.3	312.44
30623.1	313.08
30641.9	312.73
30660.6	312.36
30678.8	312.65
30697.6	312.75
30716.3	312.54
30734.9	312.51
30753.8	312.51
30772	312.34
30790.9	312.49
30809.7	312.52
30828.5	312.42
30847.2	312.14
30865.5	312.13
30884.4	312.21
30903.1	312.05
30921.9	311.9
30940.4	312.02
30958.8	312.06
30977.7	312.02
30996.4	311.91
31015.3	312.02
31033.9	311.5
31052.5	311.99
31071.3	311.52
31090	311.53
31108.9	311.67
31127.5	311.12
31146.1	311.86
31165	311.35
31183.9	311.54
31202.6	311.76
31220.9	312.1
31239.6	311.76
31258.4	311.33
31277.2	311.7
31295.8	311.67
31314.1	311.48
31332.9	311.72
31351.8	311.6
31370.7	311.53
31389.5	311.13
31408	311.4
31426.8	311.61
31445.7	311.01
31464.4	311.2
31482.9	310.98
31501.5	311.29
31520.4	311.02
31539.2	311.3
31557.9	311.5
31576.3	311.09
31594.9	310.93
31613.7	311.33
31632.5	311.6
31651.2	311.59
31669.5	311.29
31688.1	311.45
31706.8	311.74
31725.6	311.65
31744.4	311.5
31762.5	311.14
31781.3	311.05
31800.1	311.19
31819.1	311.16
31837.7	311.24
31856	311.23
31874.7	311.21
31893.5	311.2
31912.2	311.28
31930.6	311.52
31949.1	311.58
31968	311.56
31986.7	311.61
32005.5	311.26
32024	311.91
32042.6	311.51
32061.4	311.58
32080.1	311.89
32098.9	311.44
32117.3	311.65
32135.9	311.75
32154.7	311.98
32173.5	312.14
32192.3	311.89
32210.7	312.44
32229.4	311.49
32248.2	311.79
32267	311.34
32285.8	311.73
32304.1	311.45
32322.8	312.05
32341.5	311.75
32360.3	311.75
32378.8	311.85
32397	311.74
32415.9	311.7
32434.7	311.68
32451.4	311.19
32466.5	311.55
32481.3	311.46
32496	311.49
32512.6	311.9
32531.2	311.84
32549.8	311.91
32568.1	311.88
32586.6	312.07
32605.4	312.14
32624.2	312.04
32643	312.15
32661.4	312.04
32680.1	312.82
32698.9	312.27
32717.7	312.56
32736.4	312.38
32754.7	312.43
32773.5	312.41
32792.3	312.62
32811.1	312.83
32829.7	312.48
32848	312.61
32866.7	312.58
32885.6	312.27
32904.4	312.78
32922.9	312.54
32941.3	312.43
32960.1	313.06
32978.8	313.18
32997.6	312.94
33016	312.78
33034.5	313.02
33053.3	313.66
33072.1	313.49
33091.1	313.49
33109.5	313.57
33128	313.69
33146.8	313.53
33165.6	313.92
33184.3	313.91
33202.4	313.54
33221.1	313.95
33239.8	314.04
33258.7	314.19
33277.3	314.27
33295.5	314.43
33314.3	314.15
33333.1	314.41
33352	314.37
33370.5	314.25
33388.7	314.37
33407.5	314.69
33426.2	314.38
33445	314.65
33463.5	314.44
33481.8	314.34
33500.6	314.53
33519.4	314.55
33538.3	314.96
33556.7	314.47
33575.2	314.74
33594	315.12
33612.8	314.88
33631.6	315.19
33649.8	314.89
33668.4	314.8
33687.1	314.67
33705.9	315.34
33724.6	315.17
33742.7	314.87
33761.5	315
33780.3	314.83
33799.1	315.36
33817.8	315.11
33836	315.12
33854.8	315.05
33873.5	315.38
33892.3	315.32
33910.9	315.32
33929.2	315.33
33948	315.2
33966.9	315.68
33985.6	315.39
34004.1	315.5
34022.4	315.53
34041.2	315.58
34060	315.51
34078.8	315.36
34097.3	315.72
34115.7	315.56
34134.6	315.53
34153.4	315.7
34172.2	315.62
34190.6	315.76
34209.3	315.88
34228.1	315.98
34247	316.14
34265.8	316.22
34284	315.81
34302.7	315.78
34321.4	316.12
34340.2	315.95
34358.9	315.48
34377.1	316.15
34395.9	316.27
34414.8	315.94
34433.6	316.03
34452.3	315.89
34470.7	316.02
34489.5	315.77
34508.3	315.97
34527.1	316.73
34545.7	316.46
34564.2	316.21
34583	316.33
34601.8	316.38
34620.6	316.2
34638.9	315.95
34657.6	316.25
34676.3	315.9
34695.1	316.51
34713.9	315.99
34732.2	316.02
34751	316.51
34769.7	316.32
34788.5	316.01
34807.4	316.38
34825.6	316.08
34844.5	316.31
34863.2	316.43
34882.1	316.56
34900.8	316.65
34919	316.2
34937.6	315.97
34956.3	316.26
34975.1	316.22
34993.6	315.58
35012	315.67
35030.9	315.86
35049.7	315.87
35068.6	315.99
35087.1	315.75
35105.5	315.99
35124.4	315.67
35143.1	315.73
35161.9	315.83
35180.4	315.51
35199	315.52
35217.9	315.32
35236.6	315.63
35255.4	315.47
35273.6	315.21
35292.2	315.01
35311	315.46
35329.7	315.55
35348.5	315.13
35366.6	315.36
35385.4	315.35
35404.1	315.77
35422.9	315.9
35441.5	315.52
35459.7	315.63
35478.5	315.72
35497.3	315.87
35516.1	315.88
35534.4	315.83
35552.8	316.68
35571.6	315.88
35590.4	316.37
35609.1	316.6
35627.6	316.38
35646	316.96
35664.8	316.77
35683.5	316.96
35702.4	317.1
35720.8	317.11
35739.4	317.05
35758.1	317.43
35776.9	317.63
35795.7	317.5
35814	317.83
35832.7	318.1
35851.6	318.04
35870.6	318.42
35889.4	318.27
35907.7	318.86
35926.4	318.61
35945.3	318.95
35964.1	319.46
35982.6	318.98
36000.9	319.52
36019.6	319.34
36038.4	319.52
36055.2	319.17
36070.4	319.43
36085.2	319.58
36100.1	319.68
36116.8	320.18
36135.4	320.49
36154.2	320.57
36172.6	320.66
36191.2	320.81
36209.9	320.64
36228.7	320.53
36247.5	321.05
36265.8	321.05
36284.5	321.16
36303.2	321.57
36322	321.32
36340.8	321.47
36359.1	321.78
36377.9	321.65
36396.6	321.79
36415.4	322.24
36434.1	321.64
36452.5	321.79
36471.3	322.1
36490	322
36508.9	321.99
36527.5	322.11
36545.9	322.31
36564.8	322.1
36583.5	321.88
36602.3	322.27
36620.7	322.41
36639.2	322.44
36657.9	322.77
36676.7	323.13
36695.4	322.43
36713.7	322.7
36732.2	322.75
36750.9	322.82
36769.7	322.92
36788.5	322.96
36806.7	323.08
36825.4	323.28
36844.2	322.75
36862.9	323.15
36881.7	323.14
36900.2	323.36
36918.9	323.84
36937.7	323.67
36956.5	323.33
36975.3	323.67
36993.7	323.87
37012.5	323.81
[truncated: 2,999 more rows]

## Sheet: Fig. S8
Fig. S8. Thickness change of the Si wafer surface after different treatment processes as measured by ellipsometer.
SiO2	PDA/PEG Coating	SPI coating	Wash step	NaCl treatment	Urea treatment	NaN3 treatment
1.61	17.346	19.274	18.634	18.655	18.672	18.721
	17.221	19.251	18.33	18.712	18.233	18.453
	17.332	19.386	18.77	18.442	18.591	18.774

## Sheet: Fig. S11
Fig. S11. Hydrophilicity/hydrophobicity and surface charge.
	PP film		Silicon wafer					PS	PDA/PEG coating	PDA/PEG-PEI coating	SPI coating	Heparin incubated SPI coating
Bare	79	82	37.5	36.2				-4.54	-25.4	18.7	-6.18	-63.9
PDA/PEG Coating	33.1	35.6	34.2	30.7				-5.31	-25.7	17.8	-8.05	-62.9
SPI coating	5.65	9.71	6.43	3.22				-4.86	-24.8	19.9	-8.06	-63.9

## Sheet: Fig. S12
Fig. S12. S-2302 cleavage efficiency for plasma incubated with glass vials treated by different coatings.
Negative control			Glass			PDA/PEG coating			HPG-PEG coating
Donor 1	Donor 2	Donor 3	Donor 1	Donor 2	Donor 3	Donor 1	Donor 2	Donor 3	Donor 1	Donor 2	Donor 3
0.311	0.332	0.422	1.197	1.322	1.987	0.697	0.765	1.098	0.759	0.643	1.186

## Sheet: Fig. S14
Fig. S14. Antithrombotic property for different coatings.
Time (s)	Glass			PDMA coating			SPI coating				Glass	PDMA coating	SPI coating
0	0	0	0	0	0	0	0	0	0		345	751	1800
11.5741	0.0326	0.0356	0.0313	0.0247	0.0224	0.0237	0.0023	0.001	0.0014		432	626	1800
23.1481	0.0599	0.0626	0.0623	0.0474	0.046	0.0446	0.0022	0.0022	0.0026		437	1176	1800
34.7222	0.0849	0.0884	0.0895	0.067	0.0689	0.0687	0.0034	0.0034	0.0044
46.2963	0.1081	0.1079	0.1149	0.0847	0.0869	0.0877	0.0048	0.0051	0.0058
57.8704	0.1264	0.1274	0.1356	0.1021	0.1046	0.1084	0.0059	0.0061	0.0074
69.4444	0.1437	0.1434	0.1553	0.1184	0.1215	0.1252	0.0073	0.0084	0.0089
81.0185	0.1613	0.1634	0.1726	0.1347	0.1381	0.1436	0.0084	0.0088	0.0117
92.5926	0.176	0.1782	0.189	0.1482	0.1565	0.1629	0.0099	0.0112	0.0142
104.167	0.1918	0.1916	0.2054	0.1639	0.1725	0.1801	0.0111	0.0132	0.0155
115.741	0.2034	0.2065	0.2199	0.1775	0.1875	0.1961	0.0125	0.0156	0.0161
127.315	0.2178	0.2184	0.2336	0.1914	0.2018	0.2094	0.0138	0.0182	0.0171
138.889	0.2299	0.2325	0.2465	0.2034	0.2145	0.2235	0.0154	0.0192	0.0176
150.463	0.2443	0.242	0.2564	0.214	0.228	0.2354	0.0166	0.0199	0.0195
162.037	0.2531	0.2549	0.2656	0.2264	0.2391	0.2479	0.0183	0.0195	0.0213
173.611	0.2634	0.2638	0.2761	0.2358	0.2509	0.2573	0.0196	0.0216	0.0227
185.185	0.2725	0.2727	0.2857	0.2475	0.2631	0.2667	0.0208	0.0228	0.0241
196.759	0.2813	0.2836	0.2943	0.2576	0.2737	0.2788	0.0222	0.0248	0.0256
208.333	0.2895	0.2883	0.303	0.2661	0.2836	0.2885	0.0234	0.027	0.0271
219.907	0.2983	0.2984	0.3102	0.2758	0.2933	0.299	0.0249	0.0279	0.0286
231.481	0.3058	0.3045	0.3189	0.2831	0.303	0.3072	0.0261	0.0282	0.0299
243.056	0.3143	0.3137	0.3247	0.2931	0.3122	0.3175	0.0275	0.0285	0.0313
254.63	0.3205	0.3177	0.3319	0.3006	0.3223	0.3252	0.0287	0.0295	0.0327
266.204	0.3265	0.3255	0.3377	0.3093	0.3296	0.3335	0.0302	0.0314	0.0342
277.778	0.3322	0.3299	0.3458	0.3153	0.3383	0.341	0.0314	0.0338	0.0356
289.352	0.3382	0.3387	0.3506	0.3255	0.3452	0.3486	0.0328	0.036	0.0368
300.926	0.3439	0.3438	0.3555	0.3307	0.3551	0.3567	0.0341	0.0368	0.0381
312.5	0.3494	0.3499	0.3613	0.3394	0.3614	0.3626	0.035	0.0374	0.0396
324.074	0.3545	0.3545	0.3669	0.344	0.369	0.3711	0.0363	0.0378	0.041
335.648	0.3592	0.3571	0.3705	0.3513	0.3779	0.3776	0.0378	0.0384	0.0426
347.222	0.3665	0.3668	0.3763	0.3586	0.3826	0.384	0.0387	0.0405	0.0443
358.796	0.3686	0.3688	0.3809	0.3636	0.3907	0.3905	0.0403	0.0418	0.0458
370.37	0.3745	0.3739	0.3868	0.3716	0.3967	0.3987	0.0415	0.0444	0.0474
381.944	0.3766	0.3778	0.3911	0.3752	0.4034	0.4035	0.0428	0.0459	0.0492
393.519	0.3827	0.3833	0.3953	0.384	0.4095	0.4116	0.0444	0.0466	0.0512
405.093	0.3859	0.3832	0.399	0.3879	0.4141	0.4147	0.0458	0.048	0.0527
416.667	0.3901	0.3909	0.4039	0.3948	0.42	0.4217	0.0473	0.0484	0.0548
428.241	0.3924	0.3941	0.4081	0.3987	0.4262	0.4264	0.0489	0.0491	0.0558
439.815	0.397	0.3977	0.413	0.4058	0.4328	0.4315	0.0496	0.0516	0.0577
451.389	0.4017	0.4025	0.4153	0.4095	0.4379	0.4385	0.051	0.0526	0.0593
462.963	0.4014	0.4054	0.4192	0.4149	0.4428	0.4414	0.0526	0.0546	0.0603
474.537	0.4081	0.4114	0.4235	0.4189	0.4491	0.4479	0.0536	0.057	0.0623
486.111	0.4107	0.4109	0.4269	0.4231	0.454	0.4518	0.0548	0.0578	0.0655
497.685	0.4129	0.4157	0.4307	0.4294	0.4578	0.4592	0.0562	0.0586	0.0654
509.259	0.4158	0.416	0.434	0.4324	0.4629	0.461	0.0576	0.0584	0.0665
520.833	0.4185	0.422	0.435	0.4382	0.4671	0.4679	0.0587	0.0594	0.0672
532.407	0.4195	0.4213	0.4374	0.4412	0.473	0.4712	0.0601	0.0614	0.0695
543.981	0.4243	0.4267	0.439	0.4478	0.4758	0.4768	0.0613	0.0624	0.0709
555.556	0.4271	0.4288	0.4402	0.4486	0.4814	0.4792	0.0628	0.0653	0.0719
567.13	0.429	0.4328	0.4419	0.4533	0.4865	0.4838	0.0643	0.0675	0.0736
578.704	0.4299	0.4347	0.4459	0.4586	0.4919	0.4878	0.0652	0.0687	0.0757
590.278	0.4339	0.4357	0.4479	0.4607	0.4945	0.4909	0.0666	0.0686	0.0781
601.852	0.4371	0.4403	0.4486	0.4664	0.4982	0.497	0.0682	0.0694	0.0787
613.426	0.4393	0.4397	0.4519	0.4687	0.5029	0.4978	0.0698	0.07	0.0796
625	0.4404	0.4425	0.4543	0.4732	0.5059	0.5044	0.0703	0.072	0.0816
636.574	0.4416	0.4442	0.4558	0.4754	0.5118	0.5061	0.0719	0.0741	0.0827
648.148	0.4447	0.447	0.457	0.4818	0.5127	0.5082	0.0731	0.0769	0.0848
659.722	0.445	0.4515	0.4597	0.4829	0.518	0.5131	0.0747	0.0789	0.0861
671.296	0.4474	0.4518	0.4617	0.4876	0.522	0.5139	0.0757	0.0783	0.0883
682.87	0.4493	0.4543	0.4641	0.4884	0.5257	0.5206	0.077	0.0807	0.0897
694.444	0.451	0.4541	0.4645	0.4918	0.5269	0.5228	0.0783	0.0809	0.091

## Sheet: Fig. S15
Fig. S15. Long-term stability of the coating.
Time (s)	Glass			Fresh SPI coated glass			SPI coated glass after storage				Glass	Fresh SPI coated glass	SPI coated glass after storage
0	0	0	0	0	0	0	0	0	0		275	1800	1800
11.5741	0.0238	0.0232	0.0231	0.0006	0.0004	0.0002	0.0033	0.0005	0		244	1800	1800
23.1481	0.0458	0.0463	0.0445	0.0012	0.0001	0.0004	0.0018	0.0008	0		301	1800	1800
34.7222	0.0664	0.0661	0.0645	0.0015	0.0003	0.0003	0.0008	0.001	0.0002
46.2963	0.0838	0.0832	0.0825	0.0016	0.0005	0.0008	0.0011	0.0011	0.0006
57.8704	0.101	0.1	0.0986	0.0024	0.0013	0.0011	0.0014	0.0016	0.0008
69.4444	0.1158	0.1131	0.1128	0.0024	0.001	0.0009	0.0016	0.0015	0.0007
81.0185	0.1299	0.1308	0.1267	0.0023	0.0017	0.0012	0.0017	0.0019	0.0008
92.5926	0.1432	0.1441	0.1401	0.0024	0.002	0.0017	0.0019	0.0021	0.0011
104.167	0.1546	0.1544	0.1521	0.0021	0.0021	0.0015	0.002	0.0017	0.0011
115.741	0.166	0.1699	0.1628	0.002	0.0016	0.0016	0.0023	0.0019	0.0014
127.315	0.1756	0.1775	0.1742	0.002	0.0024	0.0017	0.0024	0.0019	0.0018
138.889	0.1855	0.1904	0.1835	0.0023	0.0023	0.0022	0.0023	0.0021	0.0016
150.463	0.1945	0.1959	0.1934	0.003	0.0022	0.0023	0.0025	0.0022	0.0014
162.037	0.2044	0.2085	0.2021	0.0034	0.0023	0.0022	0.0025	0.0027	0.0019
173.611	0.213	0.217	0.2101	0.0037	0.0025	0.0026	0.0027	0.0029	0.0022
185.185	0.2226	0.2239	0.2195	0.0039	0.0026	0.0021	0.003	0.0028	0.0018
196.759	0.2318	0.2351	0.227	0.0041	0.0026	0.0024	0.0035	0.003	0.0019
208.333	0.2393	0.2379	0.237	0.0038	0.0025	0.0022	0.0037	0.0029	0.0027
219.907	0.2472	0.2494	0.2445	0.0041	0.0022	0.0026	0.0038	0.003	0.0029
231.481	0.254	0.2516	0.25	0.0039	0.0027	0.0027	0.0036	0.0031	0.0024
243.056	0.2603	0.2619	0.2575	0.0041	0.0024	0.0027	0.0035	0.0033	0.0028
254.63	0.2668	0.2695	0.2638	0.0043	0.0027	0.0028	0.0035	0.0032	0.0029
266.204	0.2736	0.274	0.2694	0.0036	0.0028	0.0028	0.0034	0.0031	0.0031
277.778	0.2802	0.2822	0.2757	0.0039	0.0028	0.003	0.0034	0.0034	0.0029
289.352	0.285	0.2854	0.2807	0.0039	0.003	0.0032	0.0038	0.0035	0.0033
300.926	0.2917	0.2948	0.2874	0.0049	0.0029	0.0032	0.004	0.0035	0.0031
312.5	0.2972	0.2998	0.2913	0.0042	0.0031	0.0036	0.0041	0.0037	0.0032
324.074	0.3032	0.3022	0.2973	0.0041	0.0033	0.0036	0.0042	0.0039	0.0036
335.648	0.308	0.3095	0.3017	0.0043	0.0034	0.0035	0.0045	0.0041	0.0038
347.222	0.3131	0.3103	0.3067	0.0044	0.0033	0.0035	0.0045	0.0041	0.0041
358.796	0.3188	0.3174	0.3117	0.0043	0.0032	0.0033	0.0046	0.0045	0.0041
370.37	0.3232	0.3237	0.3162	0.0043	0.0038	0.0032	0.0048	0.0045	0.0043
381.944	0.3274	0.3252	0.321	0.0044	0.0037	0.0034	0.005	0.0043	0.0045
393.519	0.3326	0.3329	0.3244	0.0044	0.0039	0.0035	0.0053	0.0047	0.0049
405.093	0.3357	0.3348	0.3294	0.0045	0.0042	0.0036	0.0058	0.0046	0.005
416.667	0.3405	0.3414	0.3339	0.0048	0.0042	0.0037	0.0058	0.0048	0.0046
428.241	0.3455	0.3468	0.3375	0.0049	0.0045	0.0037	0.0061	0.0049	0.0047
439.815	0.3491	0.3474	0.3408	0.0051	0.0045	0.0036	0.0059	0.0048	0.0049
451.389	0.3525	0.3528	0.3455	0.0053	0.0046	0.0039	0.006	0.0051	0.005
462.963	0.3568	0.3545	0.3481	0.0054	0.0051	0.0041	0.0063	0.005	0.0049
474.537	0.3606	0.3591	0.3522	0.0051	0.0052	0.0046	0.0063	0.005	0.0051
486.111	0.3643	0.3641	0.3549	0.006	0.0049	0.0047	0.006	0.0052	0.0055
497.685	0.368	0.3643	0.3591	0.0059	0.005	0.0046	0.0062	0.0055	0.0059
509.259	0.3709	0.3705	0.3628	0.0062	0.0048	0.0046	0.0062	0.0058	0.0055
520.833	0.3749	0.3739	0.3655	0.0062	0.0052	0.0047	0.0061	0.0062	0.0054
532.407	0.3774	0.3748	0.3695	0.0061	0.0051	0.0044	0.0065	0.006	0.0055
543.981	0.3825	0.3802	0.3725	0.0064	0.0056	0.0048	0.0061	0.0058	0.0056
555.556	0.3846	0.3804	0.3756	0.0064	0.0055	0.0048	0.0064	0.0063	0.0058
567.13	0.3883	0.3861	0.3788	0.0066	0.0054	0.005	0.0064	0.0065	0.0059
578.704	0.3914	0.3898	0.3815	0.0065	0.0059	0.005	0.0066	0.0067	0.0059
590.278	0.3942	0.3901	0.384	0.0063	0.006	0.005	0.0066	0.0065	0.0061
601.852	0.3972	0.3951	0.3872	0.0065	0.0061	0.0054	0.0067	0.0067	0.0063
613.426	0.4006	0.3945	0.3899	0.0067	0.006	0.0055	0.0068	0.0067	0.0067
625	0.4025	0.4022	0.3927	0.0069	0.006	0.0055	0.0069	0.007	0.0065
636.574	0.4061	0.4045	0.3953	0.007	0.0067	0.0055	0.0068	0.0069	0.0066
648.148	0.4095	0.4042	0.3977	0.0069	0.0063	0.0055	0.0068	0.0071	0.0067
659.722	0.4122	0.4098	0.4005	0.0073	0.0063	0.0058	0.0069	0.0073	0.0066
671.296	0.4137	0.4092	0.4032	0.0071	0.0063	0.0057	0.007	0.0073	0.0067
682.87	0.4159	0.4155	0.4059	0.0073	0.0062	0.0061	0.0072	0.0076	0.0068
694.444	0.4191	0.4136	0.4081	0.0071	0.0063	0.006	0.0075	0.0075	0.007

## Sheet: Fig. S16
Fig. S16. Functional stability of the coating after incubation with plasma.
Time (s)	Glass without plasma incubation			Glass after plasma incubation			SPI coating without plasma incubation					Before plasma incubation			After plasma incubation
0	0	0	0	0	0	0	0	0	0		Glass	345	432	437	521	721	787
11.5741	0.037	0.0489	0.0441	0.0388	0.041	0.0357	0.0017	0.0017	0.0014		SPI coating	1800	1800	1800	1800	1800	1800
23.1481	0.0647	0.0891	0.0923	0.0686	0.0764	0.0609	0.0032	0.0036	0.003
34.7222	0.0891	0.1244	0.1263	0.0962	0.1069	0.0905	0.0045	0.0048	0.0046
46.2963	0.1131	0.1519	0.1581	0.1184	0.1333	0.1152	0.006	0.0063	0.006
57.8704	0.1321	0.1737	0.1845	0.1421	0.1592	0.1373	0.0071	0.0077	0.0072
69.4444	0.1468	0.1915	0.2098	0.1632	0.1806	0.1582	0.0082	0.0088	0.0085
81.0185	0.1586	0.2105	0.2289	0.1855	0.2006	0.1784	0.0096	0.0099	0.0095
92.5926	0.1688	0.2272	0.247	0.2062	0.2193	0.1948	0.0109	0.0113	0.011
104.167	0.1791	0.2407	0.2594	0.2233	0.2357	0.2135	0.0124	0.0132	0.0124
115.741	0.1875	0.2548	0.2715	0.2444	0.2523	0.2293	0.0139	0.015	0.0138
127.315	0.1985	0.2697	0.2833	0.2599	0.267	0.2459	0.0153	0.0162	0.0151
138.889	0.2098	0.2836	0.2988	0.2778	0.2838	0.2611	0.0167	0.0177	0.0165
150.463	0.2217	0.2991	0.3107	0.2903	0.2958	0.275	0.0182	0.0192	0.0179
162.037	0.2358	0.3145	0.3279	0.3073	0.3097	0.2894	0.0195	0.0206	0.0194
173.611	0.2474	0.3283	0.3369	0.3187	0.3213	0.3022	0.0209	0.0221	0.0208
185.185	0.2592	0.3425	0.3551	0.3319	0.3334	0.3136	0.0225	0.0236	0.0225
196.759	0.2688	0.3564	0.3654	0.3422	0.3462	0.3259	0.0237	0.0249	0.0237
208.333	0.279	0.3661	0.3785	0.3553	0.3575	0.3364	0.0252	0.0262	0.0252
219.907	0.2893	0.3797	0.3895	0.3643	0.3702	0.3481	0.0267	0.0272	0.0266
231.481	0.3019	0.3912	0.4041	0.3762	0.381	0.357	0.0282	0.0289	0.028
243.056	0.3137	0.4039	0.4132	0.3858	0.3907	0.3672	0.0293	0.0302	0.0294
254.63	0.3257	0.4136	0.4253	0.3973	0.4023	0.3741	0.0309	0.0322	0.0307
266.204	0.3345	0.4258	0.4352	0.4064	0.4126	0.3855	0.0322	0.0336	0.0319
277.778	0.3467	0.4356	0.4451	0.4161	0.4204	0.3936	0.0338	0.0352	0.0333
289.352	0.3546	0.446	0.4569	0.4256	0.4286	0.4015	0.0353	0.0366	0.035
300.926	0.3668	0.4562	0.4666	0.4341	0.4375	0.4077	0.0367	0.0385	0.0363
312.5	0.3739	0.4651	0.4744	0.4424	0.4462	0.4182	0.038	0.0399	0.0377
324.074	0.386	0.4751	0.4863	0.4481	0.4541	0.4251	0.0395	0.0414	0.039
335.648	0.3915	0.486	0.4959	0.4557	0.4618	0.4317	0.0407	0.0426	0.0405
347.222	0.4026	0.4922	0.5028	0.4638	0.4681	0.4401	0.0423	0.0443	0.0418
358.796	0.4099	0.5023	0.5128	0.4712	0.4755	0.4461	0.0436	0.046	0.0432
370.37	0.4199	0.5083	0.5206	0.4762	0.4822	0.4512	0.0449	0.0468	0.0447
381.944	0.4285	0.519	0.5284	0.4825	0.4883	0.457	0.0461	0.0485	0.0468
393.519	0.4381	0.526	0.5367	0.4896	0.4948	0.4638	0.0479	0.05	0.0485
405.093	0.4435	0.5343	0.5466	0.4964	0.4998	0.4689	0.0491	0.0517	0.0496
416.667	0.4536	0.5403	0.5513	0.5019	0.5077	0.4739	0.0505	0.0532	0.0509
428.241	0.4611	0.5478	0.5614	0.5102	0.5133	0.4792	0.0518	0.0545	0.0526
439.815	0.4678	0.5543	0.5671	0.5126	0.5182	0.485	0.0535	0.0558	0.054
451.389	0.4743	0.5607	0.574	0.52	0.525	0.4905	0.0546	0.0576	0.0552
462.963	0.4831	0.567	0.5805	0.5247	0.5284	0.4951	0.0563	0.0587	0.0562
474.537	0.4901	0.5743	0.5855	0.531	0.5364	0.4984	0.0578	0.0604	0.0578
486.111	0.4963	0.5798	0.5927	0.5334	0.5389	0.5043	0.0589	0.0614	0.0591
497.685	0.5023	0.5876	0.599	0.5393	0.5456	0.508	0.0605	0.0628	0.0606
509.259	0.5113	0.5909	0.6038	0.5437	0.5511	0.5114	0.0615	0.0643	0.0618
520.833	0.5138	0.598	0.6114	0.5494	0.5553	0.5153	0.0629	0.066	0.0632
532.407	0.522	0.6027	0.6133	0.5534	0.5593	0.5211	0.0645	0.0675	0.0646
543.981	0.5274	0.6095	0.6195	0.5557	0.5661	0.5255	0.066	0.0684	0.0658
555.556	0.5351	0.6129	0.6267	0.5605	0.5659	0.5286	0.067	0.0697	0.0672
567.13	0.5409	0.6217	0.6341	0.5664	0.5705	0.5311	0.0685	0.0718	0.0685
578.704	0.5475	0.6255	0.6368	0.5683	0.5751	0.537	0.0702	0.0729	0.0699
590.278	0.5518	0.631	0.643	0.5734	0.5787	0.5408	0.0716	0.0742	0.0709
601.852	0.557	0.6348	0.6471	0.5775	0.5817	0.5425	0.0729	0.0754	0.0724
613.426	0.5636	0.6392	0.6542	0.5798	0.5861	0.546	0.0743	0.077	0.0738
625	0.5689	0.643	0.6561	0.5851	0.5915	0.5501	0.0758	0.0781	0.0753
636.574	0.5747	0.6487	0.6623	0.5885	0.5957	0.5516	0.0769	0.0801	0.0764
648.148	0.5798	0.6534	0.665	0.5903	0.5968	0.5575	0.0784	0.081	0.0778
659.722	0.5873	0.6564	0.6704	0.594	0.6012	0.5603	0.0797	0.0827	0.0796
671.296	0.591	0.6606	0.6737	0.598	0.6062	0.562	0.0813	0.0838	0.0808
682.87	0.5944	0.6661	0.6786	0.5997	0.607	0.5651	0.0824	0.0855	0.082
694.444	0.6007	0.6717	0.6832	0.6026	0.6098	0.5689	0.0837	0.0866	0.0833

## Sheet: Fig. S17
Fig. S17. Fibrinogen concentration of the PPP incubated with glass vials before and after SPI coating treatment.
Negative control			Glass			SPI coating
2.77	2.75	2.62	2.66	2.75	2.53	2.61	2.61	2.65

[truncated: 21 more sheets: Fig. S18, Fig. S19, Fig. S20, Fig. S21, Fig. S22, Fig. S23, Fig. S24, Fig. S25, Fig. S26, Fig. S27, Fig. S28, Fig. S29, Fig. S30, Fig. S34, Fig. S35, Fig. S36, Fig. S37, Fig. S38, Fig. S39, Fig. S40 …]
