# Supplementary material for: Antithrombotic coating with sheltered positive charges prevents contact activation by controlling factor XII–biointerface binding
Source: Nat Mater. 2024 Nov 12;24(4):626–36. doi: 10.1038/s41563-024-02046-0 (PMC11961369; doi:10.1038/s41563-024-02046-0)
Supplement: Supplementary file 5 — Source data for Figs. 1–6. [file 41563_2024_2046_MOESM5_ESM.xlsx]

## Sheet: Fig. 1a
Fig.1a The clotting time of recalcified plasma after incubation with different surfaces. At least n = 3 biologically independent measurements are used.
Time (s)	Blank				Titanium microsphere				Glass microsphere				Polystyrene (PS) microsphere				Polymelamine microsphere				PEI coated PS microsphere				Au nanoparticle				PEG2000 coated Au nanoparticle
0	0	0	0	0	0	0	0	0	0	0	0	0	0	0	0	0	0	0	0	0	0	0	0	0	-0.0009	-0.0027	0.0003		-0.0012	0.0001	-0.0013
11.5741	0.0008	0.0005	0.0007	0.0007	0.0017	0.002	0.0031	-0.0021	0.0023	-0.0026	0.0021	0	0.0006	0.0003	0.0001	0.0005	0.0032	-0.0011	0	0.0025	0.0009	0.0006	0.0003	-0.0001	-0.0008	-0.0036	-0.0006		-0.0009	-0.0003	-0.0013
23.1481	0.0004	0.001	0.0019	0.0013	0.0064	0.0051	0.0017	-0.0057	0.0021	0.0011	0.0024	-0.0022	0.0014	-0.0002	0.0006	0.0038	0.0041	-0.0012	0.0002	0.0016	0.0019	0.0007	0.0003	0.0009	-0.0008	-0.0033	-0.0011		-0.0011	-0.0003	-0.0007
34.7222	0.0014	0.0012	0.0018	0.0006	0.0084	0.0032	0.002	-0.0012	0.0023	-0.0009	0.0032	-0.0028	0.0014	0.0006	0.0025	0.0015	0.0044	-0.0018	0.0001	0.0034	0.0033	0.0028	0.0002	0.0011	-0.0013	-0.004	-0.0002		-0.001	-0.0003	-0.0003
46.2963	0.0015	0.0012	0.0027	0.0006	0.0065	0.0048	0.0006	-0.0066	0.0015	-0.0006	0.0033	0.0006	0.0016	0.001	0.0013	0.005	0.0061	0	0.0012	0.0025	0.0038	0.0042	0.0004	0.0015	-0.0013	-0.0039	-0.0004		-0.0008	-0.0001	0
57.8704	0.002	0.0013	0.0034	0.0002	0.0131	0.0024	0.0005	-0.0031	0.0018	-0.0015	0.0032	-0.003	0.0015	0.0036	0.0019	0.0034	0.0071	-0.0012	0.001	0.0041	0.0032	0.0028	0.0007	0.001	-0.0014	-0.0031	-0.001		-0.0012	-0.0002	-0.0007
69.4444	0.0011	0.0016	0.0039	-0.0002	0.0057	0.0067	0.0015	-0.0074	0.0016	-0.001	0.0034	0.0014	0.0011	0.0039	0.0017	0.0092	0.0072	0.0026	0.0014	0.0023	0.0041	0.0021	0.0005	0.0008	-0.0013	-0.004	-0.0007		-0.0008	-0.0009	0.0002
81.0185	0.0016	0.0012	0.0039	-0.0006	0.0081	0.0019	0.0013	-0.0012	0.0029	-0.0023	0.004	-0.0019	0.0008	0.0047	0.0023	0.0061	0.0076	0.0014	0.0008	0.0036	0.0038	0.0023	0.0009	0.0007	-0.0015	-0.004	-0.0018		-0.001	-0.0011	0.0002
92.5926	0.0012	0.0012	0.0047	-0.0006	0.0059	0.0064	0.0016	-0.007	0.0031	-0.0046	0.0039	0.0009	0.0009	0.004	0.0025	0.0085	0.0088	0.004	0.0014	0.0038	0.0053	0.0026	0.0012	0.0008	-0.0014	-0.0034	-0.0008		-0.0011	-0.0007	0.0004
104.167	0.0013	0.0017	0.0052	-0.001	0.0062	0.0013	0.001	-0.0014	0.0032	-0.0002	0.0036	-0.0026	0.0007	0.0054	0.0031	0.007	0.0103	0.0027	0.0004	0.0034	0.0049	0.0029	0.0017	0.0008	-0.0014	-0.004	-0.0017		-0.001	-0.0006	-0.0002
115.741	0.0014	0.0025	0.0054	-0.0003	0.0068	0.0064	-0.0006	-0.0053	0.0021	-0.004	0.0043	0.0015	0.001	0.0047	0.003	0.0089	0.0117	0.0055	0.0013	0.0042	0.0049	0.0028	0.0015	0.0012	-0.0016	-0.0039	-0.0012		-0.0012	-0.0007	0.0003
127.315	0.0023	0.0029	0.0055	0.0005	0.0082	0.001	-0.0021	0.0007	0.0025	0.0003	0.0054	-0.0018	0.0013	0.0058	0.0034	0.0088	0.0115	0.0032	0.0004	0.0034	0.0043	0.0026	0.0015	0.0011	-0.0015	-0.0042	-0.0009		-0.0015	-0.0009	0
138.889	0.0018	0.0028	0.0061	0.0011	0.01	0.006	-0.0029	-0.0051	0.0021	-0.0046	0.0064	0.0028	0.0012	0.0047	0.0036	0.0103	0.0106	0.0052	0.0011	0.0051	0.0045	0.0031	0.0013	0.0009	-0.0015	-0.0042	-0.0008		-0.0011	-0.0013	0.0006
150.463	0.0017	0.0026	0.006	0.0016	0.0145	0.0015	-0.0048	-0.0002	0.0027	0.0009	0.0062	-0.001	0.0015	0.0054	0.0036	0.01	0.0105	0.0023	0.0006	0.0047	0.0038	0.0033	0.0012	0.0006	-0.0017	-0.004	-0.0016		-0.0013	-0.001	0.0012
162.037	0.0018	0.0021	0.0063	0.0022	0.0231	0.0091	-0.0055	-0.006	0.0021	-0.0036	0.0068	0.0021	0.0022	0.0052	0.0036	0.0103	0.0099	0.004	0.0013	0.0053	0.0034	0.0032	0.0011	0.0005	-0.0016	-0.0043	-0.0014		-0.0013	-0.001	0.0014
173.611	0.0016	0.0008	0.0062	0.0027	0.0508	0.0147	-0.0058	-0.0004	0.0026	0.0028	0.0077	-0.0012	0.0023	0.006	0.0042	0.0099	0.0081	0.0023	0.0005	0.0039	0.0029	0.0034	0.0006	0.0009	-0.0013	-0.0044	-0.0019		-0.0009	-0.0017	0.001
185.185	0.0018	0.0011	0.0059	0.0028	0.0863	0.0476	-0.0068	-0.0054	0.0019	-0.0029	0.007	0.0012	0.0018	0.0053	0.0038	0.0105	0.0073	0.0039	0.0013	0.0045	0.0027	0.0033	0.0005	0.0001	-0.0015	-0.0043	-0.0018		-0.0014	-0.0008	0.0009
196.759	0.0015	0.0006	0.0058	0.0021	0.1274	0.076	-0.0061	0.0003	0.0023	0.0041	0.0078	-0.0013	0.001	0.0064	0.0037	0.0101	0.0058	0.0027	0.0007	0.0034	0.002	0.0034	0.0004	0.0003	-0.0015	-0.0044	-0.0013		-0.0016	-0.0009	0.0005
208.333	0.0018	0.0006	0.0055	0.002	0.1743	0.1187	-0.0051	-0.004	0.002	-0.0036	0.0074	0.0026	0.001	0.0052	0.0037	0.0087	0.0059	0.0052	0.0015	0.005	0.0013	0.0033	0.0004	0.0002	-0.0016	-0.0046	-0.002		-0.0013	-0.0017	0.0004
219.907	0.0017	0.0001	0.0051	0.0015	0.2292	0.1604	-0.0031	0.0027	0.0021	0.0043	0.0068	-0.001	0.0008	0.0064	0.0029	0.0076	0.0052	0.0034	0.0008	0.003	0.0014	0.0027	0.0003	-0.0003	-0.0016	-0.0041	-0.0025		-0.0013	-0.0016	-0.0002
231.481	0.0024	0.0004	0.0055	0.0013	0.2891	0.2175	0.0036	0.0016	0.0009	-0.0033	0.0061	-0.0014	0.0006	0.0048	0.0031	0.0084	0.0042	0.0049	0.0008	0.0046	0.0011	0.0028	-0.0002	-0.0006	-0.0016	-0.0047	-0.0021		-0.0011	-0.0009	-0.0002
243.056	0.0022	0.0006	0.0048	0.001	0.3493	0.2747	0.0335	0.0214	0.0009	0.0051	0.0062	-0.0004	0.0001	0.005	0.003	0.0075	0.0042	0.0035	0.0008	0.0031	0.0012	0.0031	-0.0003	-0.0001	-0.0014	-0.0046	-0.002		-0.0015	-0.0017	-0.0004
254.63	0.0027	0.0007	0.0047	0.0008	0.4052	0.3375	0.0835	0.0548	0.0006	-0.0027	0.0062	0.0023	-0.0001	0.0045	0.0032	0.0065	0.0041	0.0059	0.0008	0.0047	0.0007	0.003	-0.0003	0.0002	-0.0015	-0.0041	-0.0021		-0.0016	-0.0014	0.0001
266.204	0.0021	0.0003	0.0044	0.0003	0.4542	0.3953	0.1375	0.1055	0.0016	0.0051	0.0063	-0.0086	-0.0001	0.005	0.0028	0.0087	0.0041	0.0056	0.0007	0.0032	0.0011	0.0029	-0.0004	0.0001	-0.0015	-0.0048	-0.0027		-0.0013	-0.0016	-0.0008
277.778	0.0027	0.0003	0.0045	0.0003	0.495	0.4467	0.2008	0.1582	0.001	0.001	0.0065	0.0017	-0.0001	0.0045	0.0029	0.0063	0.0029	0.0063	0.0007	0.0053	0.0005	0.003	-0.0005	0.0004	-0.002	-0.0049	-0.0025		-0.0015	-0.0012	-0.0007
289.352	0.0021	0.0003	0.0046	0.0001	0.5267	0.4917	0.2724	0.2237	0.0005	0.0055	0.0061	-0.0079	-0.0007	0.0042	0.0023	0.0082	0.0029	0.0061	0.001	0.0031	0.0012	0.0029	-0.0005	0.0011	-0.0016	-0.0052	-0.0024		-0.0017	-0.0007	-0.0011
300.926	0.0027	-0.0001	0.0044	0.0001	0.5501	0.5279	0.3482	0.2937	0.0004	0.0014	0.0063	0.0033	-0.0008	0.0047	0.0026	0.006	0.0028	0.0046	0.0004	0.0047	0.0008	0.0029	-0.0008	0.0009	-0.0022	-0.005	-0.0029		-0.0016	-0.0014	-0.0009
312.5	0.0024	0.0003	0.0039	-0.0006	0.5677	0.5575	0.4192	0.3657	0.0005	0.0004	0.0065	-0.0098	-0.0009	0.0024	0.0023	0.0067	0.0029	0.0057	0.0006	0.0039	0.0013	0.0029	-0.001	0.0012	-0.0019	-0.0044	-0.0032		-0.0019	-0.0012	-0.0009
324.074	0.0028	0.0003	0.004	-0.0008	0.5802	0.579	0.4836	0.432	0.0013	0.0005	0.0055	0.002	-0.001	0.0028	0.0031	0.004	0.0026	0.0045	0	0.0048	0.0012	0.0033	-0.001	0.0014	-0.0021	-0.0053	-0.0023		-0.0014	-0.0009	-0.0008
335.648	0.0023	0	0.0033	-0.0014	0.589	0.5968	0.5356	0.4903	0.0007	0.0008	0.0049	-0.0091	-0.0012	0.0022	0.0024	0.0071	0.0039	0.0052	0.0003	0.0048	0.0023	0.003	-0.0008	0.0018	-0.0017	-0.0051	-0.0021		-0.0019	-0.001	-0.001
347.222	0.003	0.0004	0.003	-0.0015	0.5954	0.6072	0.5789	0.5374	0.0018	0.0028	0.0044	0.0014	-0.0014	0.0018	0.0025	0.0047	0.0032	0.0041	-0.0002	0.004	0.0018	0.0035	-0.001	0.0013	-0.0021	-0.0049	-0.0029		-0.0019	-0.0002	-0.001
358.796	0.0024	0.0005	0.003	-0.0021	0.5999	0.6182	0.6107	0.5753	0.0014	-0.0013	0.0038	-0.0091	-0.0018	0.0009	0.0018	0.006	0.0026	0.0052	0.0003	0.0041	0.0026	0.0028	-0.0009	0.0013	-0.002	-0.005	-0.0021		-0.0018	0.0006	-0.0013
370.37	0.0022	0.0005	0.0029	-0.0012	0.603	0.6226	0.6349	0.6033	0.0013	0.0032	0.0039	0.0011	-0.0021	0.0013	0.0021	0.0049	0.0026	0.0034	-0.0005	0.0037	0.0019	0.0037	-0.001	0.0018	-0.002	-0.005	-0.0021		-0.0019	0.0002	-0.0006
381.944	0.0027	0.0004	0.0025	-0.0017	0.6058	0.6293	0.6526	0.6249	0.0011	-0.0017	0.0035	-0.0049	-0.002	0.0013	0.0016	0.0044	0.0026	0.0055	0.0006	0.0049	0.0029	0.0037	-0.0011	0.0016	-0.002	-0.0047	-0.003		-0.0017	0.0018	-0.0005
393.519	0.0023	0.0005	0.0026	-0.0013	0.6082	0.6309	0.6655	0.6402	0.0026	0.0038	0.0034	0.0005	-0.0021	0.0015	0.0021	0.004	0.0022	0.0045	-0.0006	0.0036	0.0021	0.0037	-0.0013	0.0019	-0.0024	-0.0045	-0.0028		-0.0019	0.0029	-0.0007
405.093	0.0027	0.0006	0.0033	-0.0023	0.6098	0.6356	0.6744	0.6517	0.002	-0.0037	0.0028	-0.01	-0.0026	0.0004	0.0016	0.0029	0.0032	0.0053	0.0004	0.005	0.0025	0.0034	-0.0011	0.0016	-0.0019	-0.0046	-0.0026		-0.0017	0.0035	0.0001
416.667	0.0025	0.0008	0.0035	-0.0023	0.611	0.6363	0.6813	0.6595	0.0034	0.0037	0.0031	0.0015	-0.0023	0.0013	0.0019	0.0038	0.0032	0.0035	-0.0002	0.0035	0.0023	0.0036	-0.0015	0.0014	-0.0022	-0.0046	-0.0023		-0.0019	0.0043	0.0002
428.241	0.0029	0.0009	0.0033	-0.003	0.6122	0.639	0.6863	0.6656	0.004	-0.0029	0.003	-0.0107	-0.0027	0.0001	0.0022	0.0044	0.0029	0.0056	0.0004	0.0054	0.0021	0.0037	-0.0014	0.0017	-0.0024	-0.0052	-0.0021		-0.0013	0.0061	0.0015
439.815	0.0023	0.001	0.0035	-0.0026	0.6135	0.6391	0.6905	0.67	0.0053	0.005	0.0028	0	-0.0027	0.0014	0.0025	0.0052	0.0029	0.0034	-0.0005	0.0033	0.0023	0.0037	-0.0014	0.0016	-0.0022	-0.0045	-0.003		-0.0018	0.0078	0.0019
451.389	0.0029	0.0014	0.0028	-0.0034	0.6143	0.642	0.6933	0.6734	0.0064	-0.0016	0.0026	-0.0106	-0.003	-0.0003	0.0022	0.0039	0.003	0.005	-0.0002	0.0051	0.0023	0.0036	-0.0013	0.002	-0.0021	-0.0044	-0.0026		-0.0016	0.0098	0.0023
462.963	0.0026	0.001	0.0031	-0.0036	0.6151	0.6444	0.6955	0.6761	0.0081	0.0055	0.0024	0.001	-0.0029	0.0005	0.0016	0.0056	0.0018	0.0041	-0.0004	0.0028	0.0021	0.0036	-0.0009	0.0017	-0.0022	-0.0042	-0.0021		-0.0018	0.0107	0.0025
474.537	0.0031	0.0008	0.0028	-0.0036	0.616	0.6437	0.6979	0.6786	0.0115	0.0048	0.0019	-0.0094	-0.0031	-0.0001	0.0024	0.0037	0.0019	0.0058	-0.0004	0.0045	0.0017	0.0042	-0.0015	0.0019	-0.0022	-0.0044	-0.0022		-0.0016	0.0131	0.0043
486.111	0.0025	0.001	0.0028	-0.0033	0.6169	0.6466	0.6999	0.6805	0.0167	0.0116	0.0021	0.0002	-0.003	0.0012	0.0021	0.0055	0.0022	0.0051	-0.0002	0.0024	0.0025	0.004	-0.0014	0.0019	-0.0024	-0.0037	-0.0021		-0.0016	0.0156	0.0048
497.685	0.0029	0.0013	0.0017	-0.0037	0.6172	0.6455	0.7009	0.6821	0.0264	0.0134	0.002	-0.0111	-0.0034	0.001	0.0023	0.0034	0.0013	0.0069	-0.0004	0.005	0.0019	0.0042	-0.0015	0.0022	-0.0024	-0.0021	-0.0014		-0.0013	0.0169	0.0057
509.259	0.0024	0.0012	0.0016	-0.0039	0.618	0.6482	0.7025	0.6833	0.0442	0.0248	0.0018	-0.0023	-0.0033	0.0018	0.0017	0.0057	0.0003	0.0059	-0.0001	0.0025	0.0019	0.0041	-0.0015	0.0021	-0.0021	-0.0019	-0.0007		-0.0012	0.019	0.008
520.833	0.0032	0.0014	0.002	-0.0037	0.6191	0.647	0.7036	0.6847	0.0703	0.0371	0.0022	-0.0101	-0.0033	0.0007	0.0026	0.0037	0.0012	0.0067	-0.0002	0.0053	0.0012	0.0044	-0.0016	0.002	-0.0024	0.0016	-0.0011		-0.0011	0.0222	0.0091
532.407	0.0028	0.0015	0.0023	-0.0039	0.6194	0.6494	0.7046	0.686	0.099	0.0585	0.0017	0.0003	-0.0037	0	0.0028	0.0074	0.0016	0.0067	0	0.0043	0.0018	0.0043	-0.0016	0.0024	-0.0023	0.0052	-0.0003		-0.0003	0.0284	0.0112
543.981	0.0033	0.0013	0.0024	-0.0042	0.6199	0.6483	0.7054	0.6872	0.1318	0.0874	0.0017	-0.0016	-0.0036	0.0012	0.0036	0.0047	0.0009	0.0044	-0.0003	0.0042	0.0013	0.0045	-0.0016	0.0025	-0.0023	0.0109	0.0005		-0.0005	0.0354	0.014
555.556	0.0028	0.0016	0.0022	-0.0039	0.6202	0.6513	0.7069	0.6882	0.1684	0.1134	0.0014	0.0015	-0.0035	0.0001	0.0037	0.0069	0.0012	0.0065	0.0005	0.004	0.0019	0.004	-0.0017	0.0022	-0.0024	0.0203	0.0029		-0.0006	0.0456	0.0179
567.13	0.0033	0.0021	0.0015	-0.004	0.6209	0.6492	0.7078	0.6893	0.2114	0.1502	0.002	-0.0011	-0.0035	0.0021	0.0051	0.0049	0.0009	0.0039	0.0002	0.0045	0.0013	0.0046	-0.0017	0.0024	-0.0019	0.0296	0.0085		0	0.0594	0.023
578.704	0.0027	0.0024	0.0014	-0.0043	0.6209	0.652	0.7089	0.6897	0.2585	0.1856	0.0014	-0.0047	-0.0036	0.0012	0.0052	0.007	0.0011	0.006	0.0014	0.0048	0.0025	0.0047	-0.0018	0.0029	-0.0014	0.0421	0.0187		-0.0002	0.0768	0.0333
590.278	0.0031	0.0028	0.0011	-0.0045	0.6217	0.6505	0.7093	0.6906	0.3113	0.2328	0.0014	-0.001	-0.0038	0.0038	0.0067	0.008	0.0004	0.0029	0.001	0.0043	0.0018	0.0055	-0.0014	0.003	-0.0001	0.0566	0.0345		0.0003	0.0946	0.0452
601.852	0.0031	0.0036	0.0015	-0.0043	0.6222	0.6533	0.7101	0.6914	0.3654	0.277	0.0013	-0.0051	-0.0037	0.0036	0.0077	0.0095	0.0005	0.0041	0.0022	0.0059	0.0025	0.0053	-0.0019	0.003	0.001	0.0751	0.0522		0.0014	0.1144	0.0587
613.426	0.0032	0.0047	0.0013	-0.0041	0.6229	0.652	0.7106	0.6923	0.4194	0.3322	0.0019	0.0001	-0.0038	0.0059	0.0101	0.012	0.0007	0.0025	0.0026	0.0051	0.0019	0.0057	-0.0017	0.0031	0.0033	0.0973	0.0718		0.0011	0.1344	0.0758
625	0.0037	0.0065	0.0015	-0.0041	0.623	0.6536	0.7115	0.6925	0.468	0.3817	0.0019	-0.01	-0.0039	0.005	0.0118	0.0149	-0.0005	0.0048	0.0045	0.0075	0.0024	0.0057	-0.0016	0.0033	0.0076	0.1194	0.0932		0.001	0.1567	0.0934
636.574	0.0039	0.0091	0.0018	-0.0046	0.6232	0.652	0.7122	0.6936	0.5122	0.4353	0.0021	0.0003	-0.0036	0.0085	0.0145	0.0189	-0.0005	0.0043	0.0066	0.0059	0.0024	0.006	-0.0016	0.004	0.0155	0.1418	0.1155		0.0021	0.1773	0.112
648.148	0.0046	0.0125	0.0015	-0.0049	0.6237	0.6547	0.7126	0.6943	0.5486	0.4797	0.0022	-0.01	-0.0036	0.0088	0.0169	0.0236	-0.001	0.0057	0.0098	0.009	0.0023	0.006	-0.0015	0.0042	0.0265	0.163	0.1378		0.0032	0.1987	0.1324
659.722	0.0052	0.0165	0.0017	-0.0048	0.6241	0.6535	0.7129	0.695	0.5785	0.5226	0.002	0.0004	-0.0035	0.0126	0.021	0.0291	0.0001	0.0054	0.0118	0.0073	0.0022	0.0063	-0.0015	0.0033	0.0432	0.1819	0.1589		0.0053	0.2181	0.1524
671.296	0.0068	0.0221	0.0019	-0.0047	0.6245	0.6554	0.7136	0.6952	0.6014	0.5545	0.0019	-0.0094	-0.0035	0.0135	0.0263	0.035	-0.0002	0.0061	0.0158	0.0096	0.002	0.0069	-0.0015	0.0037	0.063	0.199	0.1765		0.008	0.2358	0.172
682.87	0.0088	0.0287	0.002	-0.0044	0.6249	0.6546	0.7141	0.6963	0.619	0.5843	0.0026	0.0014	-0.0031	0.0187	0.0326	0.0444	-0.0012	0.0062	0.0193	0.0091	0.0023	0.0069	-0.0015	0.004	0.0844	0.2139	0.1913		0.0131	0.2511	0.1903
694.444	0.0123	0.0367	0.0017	-0.0041	0.625	0.6563	0.7148	0.6967	0.6316	0.6032	0.0026	-0.0091	-0.0034	0.025	0.0379	0.0537	-0.0012	0.0072	0.0252	0.012	0.0025	0.0077	-0.0014	0.004	0.1071	0.2254	0.2032		0.0205	0.2632	0.2067
706.019	0.015	0.0448	0.0019	-0.0046	0.6253	0.6556	0.7151	0.697	0.6409	0.6219	0.0034	0.0006	-0.0033	0.0349	0.0439	0.0689	-0.0011	0.0059	0.0302	0.0124	0.0036	0.0093	-0.0016	0.0042	0.1309	0.2353	0.2114		0.0305	0.2732	0.2207
717.593	0.0197	0.0543	0.0021	-0.0049	0.6256	0.6565	0.7157	0.697	0.6478	0.6315	0.0038	-0.0107	-0.0031	0.0474	0.0519	0.0864	-0.0008	0.0064	0.0367	0.0171	0.0043	0.0109	-0.0016	0.0041	0.1547	0.2424	0.2171		0.0446	0.2812	0.2323
729.167	0.0248	0.0644	0.0026	-0.0047	0.6261	0.6562	0.7161	0.6979	0.653	0.643	0.0057	0.0016	-0.0024	0.0637	0.0622	0.1086	0.0001	0.0069	0.0432	0.0166	0.0054	0.0125	-0.0018	0.0042	0.1769	0.2474	0.2217		0.0611	0.2873	0.2415
740.741	0.0321	0.0753	0.003	-0.0046	0.626	0.6572	0.7166	0.6984	0.6558	0.6466	0.0106	-0.0078	-0.0024	0.0822	0.0762	0.1305	-0.0011	0.0096	0.05	0.0232	0.0064	0.0146	-0.0015	0.0042	0.1966	0.2514	0.2245		0.0792	0.2923	0.2486
752.315	0.0406	0.0874	0.0032	-0.0048	0.6267	0.6573	0.717	0.6987	0.6595	0.6541	0.0207	0.0056	-0.0019	0.1051	0.0929	0.1548	-0.0006	0.0121	0.0585	0.0242	0.0079	0.0176	-0.0017	0.0046	0.2126	0.2542	0.2264		0.0987	0.2955	0.254
763.889	0.0532	0.1013	0.0034	-0.0045	0.627	0.6574	0.7175	0.6994	0.6615	0.6551	0.0353	0.0013	-0.0016	0.13	0.1126	0.1786	-0.0006	0.016	0.0694	0.0306	0.0099	0.021	-0.0016	0.0048	0.2257	0.2555	0.2281		0.12	0.2983	0.2582
775.463	0.0674	0.1175	0.0043	-0.0043	0.627	0.6599	0.7179	0.6999	0.6619	0.6598	0.0589	0.0188	-0.0003	0.1581	0.1313	0.2052	-0.0007	0.0182	0.0833	0.0338	0.013	0.0248	-0.0016	0.0054	0.2356	0.2573	0.2289		0.1421	0.2999	0.2608
787.037	0.0859	0.1366	0.005	-0.0044	0.6272	0.6579	0.718	0.6997	0.6644	0.6621	0.0881	0.024	0.0021	0.1868	0.1523	0.2299	0.0003	0.0224	0.0924	0.042	0.0132	0.0292	-0.0014	0.0054	0.2423	0.2581	0.2298		0.1637	0.302	0.2632
798.611	0.1061	0.157	0.006	-0.0046	0.627	0.6609	0.7184	0.7003	0.6644	0.6633	0.1212	0.0539	0.0049	0.2174	0.1736	0.2575	-0.0002	0.0276	0.1052	0.0466	0.015	0.0336	-0.0013	0.0067	0.2473	0.2589	0.2306		0.1847	0.3028	0.2649
810.185	0.1292	0.1802	0.007	-0.0045	0.6275	0.6588	0.719	0.7006	0.6669	0.6658	0.1581	0.0722	0.0076	0.2465	0.1972	0.2813	-0.0005	0.0365	0.1185	0.0559	0.0173	0.0395	-0.0017	0.0076	0.2509	0.2598	0.2311		0.2038	0.3038	0.2661
821.759	0.1532	0.2051	0.0079	-0.0048	0.6278	0.661	0.7191	0.7012	0.6669	0.6654	0.1997	0.1066	0.0121	0.2746	0.2203	0.3052	-0.0003	0.0448	0.1348	0.065	0.0212	0.046	-0.0015	0.0084	0.2533	0.2604	0.2316		0.2206	0.3049	0.2672
833.333	0.1804	0.2314	0.0092	-0.005	0.6282	0.6593	0.7195	0.7013	0.6687	0.6683	0.2446	0.1367	0.018	0.2992	0.2448	0.3254	0	0.0579	0.153	0.0816	0.0253	0.0541	-0.0013	0.0097	0.255	0.2607	0.2319		0.2345	0.3059	0.2681
844.907	0.207	0.2579	0.0109	-0.0047	0.6281	0.6613	0.7195	0.702	0.6683	0.667	0.291	0.1817	0.028	0.3218	0.2669	0.3446	-0.0005	0.0711	0.1735	0.0996	0.0326	0.0631	-0.001	0.0118	0.2565	0.2613	0.2324		0.2462	0.306	0.2687
856.481	0.2354	0.2834	0.0132	-0.0048	0.6285	0.6587	0.7202	0.7022	0.6701	0.6702	0.3358	0.2221	0.043	0.3417	0.2895	0.3603	0.0002	0.0868	0.1959	0.1216	0.0401	0.0742	-0.001	0.0142	0.2575	0.2614	0.2325		0.2551	0.3067	0.2692
868.056	0.262	0.3075	0.0163	-0.0048	0.6285	0.6617	0.7204	0.7025	0.67	0.6687	0.3773	0.2698	0.0632	0.3595	0.3088	0.3742	-0.0003	0.1058	0.2211	0.1464	0.0504	0.0862	-0.0005	0.016	0.2585	0.2622	0.2329		0.262	0.3073	0.2698
879.63	0.2876	0.3297	0.0188	-0.0043	0.6286	0.6599	0.7209	0.7026	0.6715	0.6714	0.4141	0.3145	0.0862	0.3738	0.328	0.3853	-0.0005	0.1293	0.2467	0.1749	0.0606	0.0995	0	0.018	0.259	0.2623	0.2334		0.2673	0.3077	0.2703
891.204	0.311	0.3491	0.0222	-0.0045	0.6288	0.662	0.7208	0.703	0.671	0.6703	0.445	0.3603	0.1115	0.3862	0.343	0.3949	0.0005	0.1549	0.2753	0.2058	0.0785	0.1135	0.0006	0.0198	0.2594	0.2628	0.2337		0.2708	0.3079	0.2705
902.778	0.3318	0.3662	0.0266	-0.0049	0.6289	0.6604	0.7212	0.7032	0.6727	0.6731	0.4706	0.4002	0.1382	0.3964	0.3579	0.4024	0.0009	0.1824	0.3018	0.2384	0.0994	0.1297	0.0014	0.0226	0.26	0.2628	0.234		0.2739	0.3084	0.2711
914.352	0.3504	0.3806	0.0332	-0.0044	0.6293	0.6621	0.7214	0.7038	0.6726	0.6713	0.4908	0.4362	0.1669	0.4046	0.3695	0.408	0.001	0.2112	0.33	0.2725	0.1241	0.1479	0.0023	0.0257	0.2606	0.2632	0.2336		0.2763	0.309	0.2711
925.926	0.3656	0.3926	0.0432	-0.0043	0.6293	0.6611	0.7217	0.704	0.6734	0.6742	0.5067	0.4663	0.196	0.4114	0.3802	0.4128	0.0017	0.2441	0.3561	0.3071	0.1481	0.1667	0.0043	0.0302	0.2609	0.263	0.2339		0.2776	0.3086	0.2718
937.5	0.3805	0.402	0.0553	-0.0038	0.6294	0.6626	0.722	0.7039	0.6734	0.6721	0.5188	0.4909	0.2263	0.417	0.3879	0.4163	0.0016	0.2781	0.3838	0.3418	0.1746	0.1889	0.0057	0.0333	0.2613	0.2634	0.2341		0.2792	0.3092	0.2721
949.074	0.391	0.4095	0.0691	-0.0038	0.6295	0.6612	0.7223	0.7041	0.674	0.6755	0.5278	0.5101	0.2555	0.4211	0.3957	0.4194	0.0021	0.3139	0.4076	0.3744	0.1993	0.2113	0.0081	0.0384	0.2616	0.2636	0.2344		0.2802	0.3093	0.2722
960.648	0.4015	0.4149	0.0871	-0.0037	0.6296	0.6626	0.7225	0.7047	0.6746	0.6733	0.5347	0.5257	0.2838	0.425	0.4008	0.4218	0.0033	0.3504	0.4322	0.4056	0.2243	0.2328	0.0111	0.041	0.2619	0.264	0.2344		0.281	0.31	0.2724
972.222	0.4084	0.4191	0.1095	-0.0028	0.6298	0.6614	0.7227	0.7046	0.6752	0.6762	0.5396	0.5371	0.3094	0.4279	0.4058	0.4239	0.0051	0.385	0.4511	0.4318	0.248	0.2545	0.0151	0.0428	0.2622	0.2643	0.2352		0.2819	0.3102	0.2728
983.796	0.4161	0.4218	0.1335	-0.0027	0.6297	0.6625	0.7227	0.7054	0.6749	0.6739	0.5432	0.5456	0.333	0.4303	0.4089	0.4248	0.017	0.4183	0.4699	0.4565	0.2694	0.2747	0.0202	0.0459	0.2626	0.2644	0.2347		0.2825	0.3106	0.2729
995.37	0.421	0.4242	0.1595	-0.0016	0.6297	0.6613	0.723	0.7052	0.6759	0.6766	0.5463	0.5521	0.3536	0.432	0.4117	0.4259	0.0167	0.4482	0.4833	0.4762	0.2888	0.294	0.0273	0.0503	0.2625	0.2641	0.2347		0.2828	0.3105	0.273
1006.94	0.4267	0.4263	0.1863	0.0007	0.6299	0.663	0.7228	0.7059	0.6757	0.6748	0.5485	0.5576	0.372	0.434	0.4142	0.4273	0.0303	0.4767	0.4963	0.4934	0.3053	0.3126	0.0349	0.0562	0.2629	0.2645	0.235		0.2836	0.311	0.2733
1018.52	0.4294	0.4273	0.2139	0.0024	0.6299	0.6621	0.7238	0.7056	0.6762	0.6773	0.5505	0.5606	0.3874	0.4352	0.4159	0.4283	0.0469	0.4999	0.5042	0.5057	0.3194	0.328	0.0488	0.0637	0.2632	0.2647	0.2351		0.2839	0.3103	0.2734
1030.09	0.4338	0.4284	0.2409	0.0078	0.6302	0.6629	0.7239	0.706	0.6763	0.6761	0.5519	0.5639	0.4008	0.4364	0.4181	0.4288	0.0723	0.5222	0.5126	0.517	0.3303	0.3419	0.0669	0.0748	0.2634	0.2647	0.2352		0.2843	0.3112	0.2738
1041.67	0.4351	0.4295	0.2661	0.0109	0.6306	0.6628	0.7242	0.7057	0.6772	0.6783	0.5537	0.5657	0.4117	0.4369	0.4187	0.4301	0.1033	0.5383	0.5164	0.5247	0.3392	0.3536	0.0898	0.0953	0.2634	0.2649	0.2354		0.2847	0.3118	0.274
1053.24	0.4379	0.4299	0.2893	0.022	0.6301	0.6632	0.7241	0.7066	0.677	0.6768	0.5544	0.5681	0.4211	0.4377	0.4202	0.43	0.1396	0.5544	0.5199	0.5314	0.3452	0.3631	0.1147	0.1234	0.2637	0.2651	0.2351		0.2849	0.3111	0.2738
1064.81	0.4384	0.4304	0.3101	0.0385	0.6303	0.6651	0.724	0.7065	0.6774	0.6781	0.5555	0.5691	0.4284	0.4382	0.4205	0.431	0.1818	0.5651	0.5232	0.5346	0.3509	0.3702	0.1414	0.153	0.2641	0.2651	0.2353		0.2856	0.3118	0.2741
1076.39	0.4411	0.431	0.3279	0.0605	0.6305	0.6636	0.7241	0.7066	0.6779	0.6799	0.5563	0.5703	0.4349	0.439	0.4221	0.4308	0.2273	0.5752	0.5254	0.5395	0.3541	0.3758	0.1714	0.1842	0.2642	0.2653	0.2355		0.2857	0.3122	0.2741
1087.96	0.4407	0.4315	0.343	0.0843	0.6306	0.6649	0.7249	0.7064	0.6763	0.6784	0.5571	0.5713	0.44	0.4395	0.422	0.4319	0.2759	0.5824	0.5275	0.5408	0.3571	0.3796	0.2027	0.2177	0.264	0.2652	0.2353		0.2858	0.3116	0.274
1099.54	0.4429	0.4321	0.3547	0.1098	0.6307	0.6635	0.7248	0.7071	0.6779	0.6803	0.5577	0.5727	0.4439	0.4402	0.4234	0.4311	0.3251	0.5893	0.528	0.5439	0.3585	0.3831	0.2349	0.2532	0.2642	0.2654	0.2356		0.286	0.3123	0.2744
1111.11	0.4427	0.432	0.3647	0.1377	0.6307	0.6652	0.7249	0.7068	0.6771	0.6786	0.5584	0.5728	0.4471	0.4401	0.423	0.4324	0.3745	0.5926	0.5304	0.5439	0.3613	0.3849	0.2656	0.2879	0.2647	0.2655	0.2358		0.2866	0.3126	0.2747
1122.69	0.444	0.4324	0.3724	0.1668	0.631	0.6635	0.7252	0.7073	0.6788	0.6808	0.5591	0.5747	0.4503	0.4407	0.4243	0.4314	0.4215	0.5972	0.5304	0.5466	0.3615	0.3869	0.2952	0.3216	0.2646	0.2655	0.2352		0.2866	0.3117	0.2743
1134.26	0.4434	0.4325	0.3785	0.1963	0.6306	0.6651	0.7256	0.7073	0.6776	0.6785	0.5597	0.5748	0.4524	0.4411	0.424	0.433	0.4658	0.5989	0.5322	0.5487	0.3636	0.388	0.3219	0.3511	0.2646	0.2659	0.2359		0.287	0.313	0.2747
1145.83	0.4451	0.4332	0.3827	0.2243	0.6308	0.6635	0.7249	0.7077	0.6789	0.6812	0.5598	0.5757	0.4542	0.4415	0.4253	0.4319	0.504	0.6019	0.5318	0.5487	0.3631	0.3892	0.3449	0.3765	0.265	0.2656	0.2357		0.2872	0.3126	0.2747
1157.41	0.4445	0.4332	0.3868	0.2507	0.6308	0.6654	0.7256	0.7076	0.678	0.6791	0.5608	0.5758	0.4558	0.4418	0.4248	0.4334	0.538	0.6037	0.5333	0.5501	0.3649	0.3896	0.3644	0.397	0.2651	0.2659	0.236		0.2874	0.3128	0.2751
1168.98	0.4456	0.4337	0.3892	0.2739	0.631	0.6636	0.7257	0.708	0.6795	0.6818	0.5611	0.577	0.4574	0.4426	0.4258	0.4334	0.5644	0.6048	0.5329	0.5502	0.3644	0.3909	0.3806	0.4135	0.2648	0.2656	0.2358		0.2876	0.3128	0.2749
1180.56	0.4454	0.4336	0.3915	0.294	0.631	0.665	0.7258	0.708	0.6788	0.6791	0.5616	0.5774	0.4585	0.4422	0.4255	0.4337	0.5866	0.606	0.5351	0.551	0.3661	0.3908	0.3931	0.4257	0.2652	0.2659	0.2354		0.2875	0.3129	0.2748
1192.13	0.4449	0.4342	0.3928	0.3102	0.6309	0.6636	0.7257	0.7082	0.6797	0.682	0.5616	0.578	0.4592	0.4427	0.4265	0.4339	0.6026	0.6073	0.5341	0.5523	0.3654	0.3917	0.4031	0.4349	0.2654	0.2661	0.236		0.2876	0.3129	0.2751
1203.7	0.4462	0.4342	0.3944	0.3236	0.6308	0.6654	0.7258	0.7081	0.6788	0.6797	0.5622	0.578	0.4601	0.4428	0.4258	0.434	0.6159	0.6073	0.536	0.5523	0.3671	0.3923	0.4107	0.4415	0.2655	0.2659	0.2358		0.2881	0.3133	0.2752
1215.28	0.4456	0.4343	0.3953	0.3334	0.6313	0.6636	0.7253	0.7085	0.6797	0.682	0.5622	0.5788	0.4605	0.4432	0.4272	0.4344	0.6248	0.6094	0.5351	0.5526	0.3661	0.3927	0.4164	0.4467	0.2658	0.2663	0.2359		0.2884	0.3129	0.2752
1226.85	0.447	0.4345	0.3965	0.3415	0.6307	0.6653	0.7262	0.7087	0.6793	0.6798	0.5632	0.579	0.4617	0.4434	0.4266	0.4342	0.6329	0.6098	0.5366	0.5535	0.3677	0.3928	0.4206	0.4502	0.2656	0.2662	0.2361		0.2882	0.3131	0.2753
1238.43	0.4458	0.4347	0.3969	0.3471	0.6311	0.6635	0.7261	0.7088	0.68	0.6825	0.5632	0.5795	0.462	0.4436	0.4273	0.4342	0.638	0.611	0.5359	0.5535	0.3667	0.393	0.4241	0.4531	0.2657	0.2662	0.2359		0.2885	0.3132	0.2754
1250	0.4473	0.4347	0.3978	0.3518	0.6312	0.6652	0.7261	0.7085	0.6798	0.6798	0.5636	0.5795	0.4626	0.4435	0.4271	0.4346	0.6427	0.6107	0.5377	0.5539	0.367	0.3938	0.4263	0.455	0.2658	0.2665	0.2359		0.2886	0.3132	0.2754
1261.57	0.4461	0.4353	0.3982	0.3551	0.6311	0.6643	0.7259	0.7089	0.6803	0.6827	0.5636	0.5804	0.4629	0.4441	0.4275	0.4355	0.6455	0.6121	0.5364	0.5538	0.3674	0.3939	0.4286	0.4569	0.2658	0.2663	0.2361		0.2887	0.3134	0.2755
1273.15	0.4476	0.4352	0.3991	0.3578	0.6311	0.6652	0.7266	0.709	0.68	0.6805	0.5642	0.5804	0.4636	0.4438	0.4272	0.4348	0.6487	0.6124	0.5383	0.5556	0.3674	0.3942	0.4301	0.4579	0.2658	0.2662	0.2359		0.2888	0.3134	0.2753
1284.72	0.4466	0.4353	0.3989	0.3594	0.6309	0.6645	0.7261	0.709	0.6803	0.6829	0.564	0.5804	0.4636	0.4439	0.427	0.4354	0.6502	0.6128	0.5373	0.555	0.3682	0.3943	0.4313	0.4591	0.266	0.2664	0.2358		0.2889	0.3133	0.2754
1296.3	0.4483	0.4355	0.3997	0.3612	0.6308	0.6652	0.7265	0.7086	0.6802	0.6811	0.5645	0.5809	0.4641	0.4441	0.4279	0.4352	0.6526	0.6135	0.5387	0.5553	0.3677	0.3946	0.4322	0.4597	0.2658	0.2662	0.2358		0.2889	0.3137	0.2754
1307.87	0.4471	0.4355	0.3998	0.3625	0.6309	0.6644	0.7262	0.7093	0.6805	0.683	0.5646	0.5816	0.4645	0.4445	0.4273	0.4354	0.6534	0.6141	0.5378	0.5552	0.3685	0.395	0.4334	0.461	0.266	0.2665	0.2358		0.289	0.3138	0.2754
1319.44	0.4485	0.4357	0.4005	0.3636	0.6309	0.6652	0.7265	0.709	0.6803	0.6811	0.5649	0.5817	0.4647	0.4443	0.4279	0.4355	0.6553	0.6137	0.539	0.5567	0.3681	0.3953	0.4338	0.4613	0.266	0.2667	0.236		0.2891	0.314	0.2755
1331.02	0.4472	0.4357	0.4006	0.3642	0.6307	0.664	0.7265	0.7092	0.6806	0.6831	0.5654	0.5816	0.4652	0.4448	0.4277	0.4364	0.6562	0.615	0.5383	0.5551	0.3689	0.3957	0.4347	0.4621	0.2661	0.2664	0.2358		0.2893	0.3137	0.2755
1342.59	0.4489	0.436	0.4013	0.3654	0.631	0.6645	0.727	0.7092	0.6804	0.6811	0.5658	0.5822	0.4656	0.445	0.4281	0.4354	0.6576	0.6152	0.5393	0.5568	0.3681	0.3956	0.4351	0.4626	0.2663	0.2665	0.2359		0.2894	0.3137	0.2757
1354.17	0.4478	0.4359	0.4012	0.3657	0.631	0.6655	0.7267	0.709	0.6806	0.6833	0.566	0.5826	0.4659	0.4448	0.4281	0.4357	0.6581	0.6155	0.5388	0.557	0.3696	0.3956	0.436	0.4634	0.266	0.2668	0.2362		0.2895	0.3138	0.2759
1365.74	0.4494	0.4361	0.4017	0.3666	0.6307	0.6645	0.7269	0.7092	0.6803	0.6816	0.5662	0.5817	0.4659	0.4447	0.4286	0.4358	0.6593	0.6158	0.5382	0.5574	0.3684	0.3961	0.4362	0.4635	0.2665	0.2664	0.2357		0.2897	0.3143	0.2756
1377.31	0.4483	0.4362	0.4017	0.3667	0.6308	0.6651	0.7266	0.7093	0.6807	0.6833	0.566	0.5825	0.466	0.4452	0.4283	0.4364	0.6597	0.6159	0.5392	0.5565	0.3696	0.3957	0.437	0.4641	0.2662	0.2663	0.2356		0.2896	0.314	0.2755
1388.89	0.4495	0.4363	0.4023	0.3675	0.6306	0.6646	0.7273	0.7095	0.6805	0.6821	0.5666	0.5832	0.4665	0.4451	0.4288	0.436	0.661	0.6165	0.5385	0.5578	0.3685	0.3965	0.4371	0.4646	0.2662	0.2666	0.2361		0.2896	0.3143	0.2758
1400.46	0.4485	0.4362	0.4022	0.3677	0.6311	0.6662	0.7264	0.7095	0.6808	0.6829	0.5664	0.5833	0.4662	0.4453	0.4282	0.4367	0.661	0.6174	0.5397	0.5567	0.37	0.3961	0.4376	0.4649
1412.04	0.4497	0.4362	0.4027	0.3681	0.6308	0.664	0.7271	0.7094	0.6805	0.6825	0.5668	0.5831	0.4673	0.4454	0.4292	0.4359	0.6625	0.617	0.539	0.5588	0.3689	0.3966	0.4377	0.4651
1423.61	0.4482	0.4363	0.4026	0.3685	0.6307	0.6665	0.7268	0.7095	0.6796	0.6831	0.5668	0.584	0.4672	0.4459	0.4283	0.4368	0.6624	0.6176	0.54	0.5577	0.3701	0.3963	0.4386	0.4658
1435.19	0.4501	0.4366	0.4032	0.3689	0.631	0.6643	0.7271	0.7096	0.6813	0.6844	0.5673	0.5837	0.4672	0.4449	0.4295	0.4363	0.6634	0.6173	0.5395	0.5592	0.3692	0.3967	0.4387	0.466
1446.76	0.4492	0.4365	0.4031	0.3691	0.6307	0.6666	0.7269	0.7097	0.6796	0.683	0.5673	0.5839	0.4674	0.4454	0.4288	0.4368	0.6637	0.6182	0.5405	0.5578	0.3707	0.3966	0.4391	0.4662
1458.33	0.45	0.4368	0.4034	0.3696	0.6309	0.6648	0.7274	0.7098	0.6812	0.6842	0.5675	0.5846	0.4675	0.446	0.4298	0.4361	0.6646	0.6182	0.5395	0.5588	0.3693	0.3967	0.4391	0.4668
1469.91	0.4495	0.4367	0.4033	0.3696	0.6306	0.6664	0.7273	0.7097	0.68	0.6824	0.5676	0.5843	0.4676	0.4454	0.4289	0.4371	0.6648	0.6186	0.541	0.558	0.3712	0.3969	0.4395	0.467
1481.48	0.4505	0.4368	0.4039	0.3699	0.6309	0.665	0.7272	0.7097	0.6811	0.6848	0.5679	0.5839	0.4681	0.4458	0.4296	0.4365	0.6656	0.6183	0.5397	0.5595	0.3694	0.3974	0.4397	0.4672
1493.06	0.4496	0.4369	0.4036	0.37	0.6302	0.6665	0.7266	0.71	0.6798	0.683	0.5674	0.5846	0.4677	0.4458	0.429	0.4373	0.6656	0.6187	0.541	0.56	0.3711	0.3968	0.4403	0.4673
1504.63	0.4503	0.4369	0.4042	0.3705	0.6306	0.6638	0.7272	0.7098	0.6811	0.6849	0.5681	0.5843	0.4682	0.446	0.4299	0.4374	0.6663	0.6184	0.5399	0.5596	0.3697	0.3976	0.4404	0.4678
1516.2	0.4499	0.4367	0.4041	0.3706	0.6305	0.6658	0.7271	0.7099	0.6799	0.6828	0.5681	0.5851	0.4686	0.4463	0.429	0.4373	0.6666	0.6193	0.5415	0.5605	0.3714	0.3971	0.4409	0.4679
1527.78	0.4505	0.4369	0.4045	0.3709	0.6304	0.6646	0.7272	0.7097	0.6808	0.6842	0.5683	0.5846	0.4684	0.446	0.4302	0.437	0.6672	0.6192	0.5403	0.5592	0.3701	0.3975	0.4407	0.4682
1539.35	0.4499	0.4368	0.4042	0.371	0.6302	0.6663	0.7272	0.7101	0.6803	0.6827	0.5681	0.585	0.4685	0.4463	0.4296	0.4376	0.6672	0.6207	0.5422	0.5606	0.3715	0.3977	0.441	0.4685
1550.93	0.4493	0.4372	0.4046	0.3711	0.6305	0.6649	0.7271	0.7097	0.6809	0.6847	0.5684	0.5844	0.4689	0.446	0.4303	0.4375	0.6681	0.6193	0.5406	0.5595	0.3705	0.3977	0.441	0.4686
1562.5	0.4502	0.4372	0.4045	0.3714	0.6301	0.6658	0.7272	0.7102	0.6801	0.6828	0.5681	0.5851	0.4689	0.446	0.4295	0.4372	0.668	0.6204	0.5422	0.5608	0.3717	0.398	0.4416	0.4684
1574.07	0.4492	0.4372	0.4049	0.3717	0.6301	0.6645	0.7273	0.7096	0.6807	0.6844	0.5688	0.5847	0.4688	0.4459	0.4304	0.4377	0.6686	0.6198	0.5406	0.5603	0.3708	0.398	0.4418	0.4689
1585.65	0.4504	0.4369	0.4047	0.3715	0.6302	0.6658	0.7272	0.7101	0.6804	0.6829	0.5684	0.5855	0.4693	0.4468	0.4299	0.4375	0.6688	0.6207	0.5423	0.5613	0.3705	0.3981	0.4421	0.469
1597.22	0.4497	0.437	0.4051	0.372	0.6302	0.6647	0.727	0.7098	0.6807	0.6847	0.569	0.5858	0.469	0.4459	0.4304	0.4375	0.6694	0.6201	0.5412	0.5597	0.3711	0.3978	0.4423	0.4693
1608.8	0.451	0.4369	0.4051	0.3721	0.63	0.6652	0.727	0.7101	0.6804	0.6822	0.5686	0.5864	0.4694	0.4464	0.4298	0.4369	0.6691	0.6204	0.5424	0.5614	0.3701	0.3982	0.4424	0.4694
1620.37	0.4495	0.4372	0.4053	0.3721	0.6298	0.6653	0.727	0.7096	0.6805	0.6839	0.569	0.5857	0.4691	0.4465	0.4304	0.4378	0.6697	0.6206	0.5416	0.5596	0.3712	0.3981	0.4424	0.4696
1631.94	0.451	0.437	0.4052	0.3723	0.6302	0.6646	0.7269	0.71	0.6808	0.6826	0.5689	0.5863	0.4697	0.4467	0.4297	0.4372	0.6696	0.6216	0.5424	0.5605	0.3701	0.3984	0.4427	0.4697
1643.52	0.4498	0.437	0.4056	0.3725	0.63	0.6652	0.727	0.7094	0.6806	0.684	0.5695	0.5857	0.4695	0.4462	0.4296	0.4372	0.6703	0.6204	0.5416	0.56	0.3714	0.3979	0.4428	0.47
1655.09	0.4512	0.437	0.4054	0.3726	0.63	0.6641	0.727	0.71	0.6808	0.6832	0.5689	0.5862	0.47	0.4465	0.4302	0.4371	0.6704	0.621	0.5407	0.561	0.3705	0.3986	0.4429	0.47
1666.67	0.4499	0.4373	0.4057	0.3728	0.6297	0.6664	0.7268	0.7095	0.679	0.6841	0.5693	0.5863	0.4694	0.4461	0.4294	0.4381	0.6708	0.6207	0.5419	0.56	0.3716	0.3982	0.4429	0.4702
1678.24	0.4513	0.437	0.4055	0.373	0.6301	0.6647	0.7266	0.7099	0.6808	0.685	0.5691	0.5864	0.4698	0.4469	0.4305	0.4371	0.6706	0.6218	0.5412	0.5605	0.3704	0.3985	0.4433	0.4702
1689.81	0.4498	0.4369	0.406	0.3731	0.6295	0.6662	0.7272	0.7095	0.6791	0.6833	0.5694	0.5863	0.4698	0.4462	0.4294	0.4377	0.6713	0.6204	0.5421	0.5602	0.3716	0.3981	0.4435	0.4703
1701.39	0.4514	0.4372	0.4059	0.373	0.63	0.6643	0.7269	0.7098	0.681	0.6849	0.5691	0.5864	0.4701	0.4465	0.4304	0.4364	0.6714	0.621	0.5411	0.5606	0.3705	0.3985	0.4436	0.4703
1712.96	0.4503	0.4368	0.4061	0.3732	0.6298	0.6657	0.727	0.7098	0.6793	0.6828	0.5695	0.5866	0.4697	0.4466	0.4297	0.4374	0.6717	0.6211	0.5422	0.5601	0.3718	0.3979	0.4436	0.4708
1724.54	0.4512	0.4369	0.406	0.3731	0.6299	0.665	0.7266	0.7099	0.6807	0.6851	0.5694	0.5859	0.4701	0.4466	0.4305	0.4366	0.6714	0.6215	0.5411	0.5612	0.3704	0.3986	0.4438	0.4707
1736.11	0.4503	0.4367	0.4063	0.3737	0.6296	0.6664	0.727	0.7101	0.6792	0.6833	0.5695	0.5869	0.4701	0.4466	0.4297	0.4376	0.6721	0.6209	0.5429	0.5619	0.3721	0.3981	0.4441	0.471
1747.69	0.451	0.437	0.4059	0.3735	0.6292	0.6638	0.7266	0.7098	0.6802	0.6844	0.5695	0.587	0.4703	0.4469	0.4303	0.4376	0.672	0.6225	0.5408	0.5614	0.3705	0.3989	0.4439	0.4712
1759.26	0.4507	0.4368	0.4063	0.3738	0.6293	0.6659	0.7271	0.7096	0.6792	0.6833	0.5699	0.5865	0.4703	0.4464	0.4297	0.4379	0.6725	0.621	0.5427	0.5619	0.3723	0.3984	0.4441	0.4711
1770.83	0.4512	0.4371	0.4063	0.3738	0.6291	0.6638	0.7268	0.7102	0.68	0.6845	0.5695	0.5871	0.4703	0.4467	0.4306	0.4381	0.6723	0.6224	0.5408	0.5615	0.3706	0.3986	0.4441	0.4714
1782.41	0.4509	0.4369	0.4064	0.3738	0.6288	0.6655	0.7269	0.7094	0.6793	0.6829	0.5699	0.5863	0.4702	0.4464	0.4297	0.4373	0.6728	0.6224	0.5428	0.5614	0.3724	0.399	0.4441	0.4712
1793.98	0.4495	0.437	0.4065	0.374	0.6289	0.6635	0.7265	0.7098	0.6798	0.6847	0.5695	0.5871	0.4704	0.4467	0.4305	0.4382	0.6726	0.6226	0.5411	0.5615	0.3707	0.3988	0.4444	0.4715
1805.56	0.4508	0.4369	0.4067	0.374	0.6288	0.6651	0.727	0.7096	0.6794	0.6828	0.5697	0.5872	0.4703	0.4464	0.4299	0.4378	0.6732	0.6221	0.5429	0.5619	0.3722	0.3988	0.4445	0.4716
1817.13	0.4497	0.4372	0.4064	0.3739	0.6289	0.6641	0.7268	0.7096	0.6797	0.6847	0.5693	0.5871	0.4705	0.4465	0.4306	0.4382	0.6729	0.6224	0.5415	0.5611	0.3709	0.3989	0.4444	0.4716
1828.7	0.4508	0.4369	0.4067	0.3741	0.629	0.6645	0.7266	0.7096	0.6797	0.6826	0.5697	0.5874	0.4702	0.4465	0.4299	0.4379	0.6734	0.6217	0.5433	0.5625	0.3721	0.399	0.4447	0.472
1840.28	0.4496	0.4369	0.4067	0.3741	0.6286	0.6642	0.7263	0.7096	0.6794	0.6845	0.5696	0.5868	0.4706	0.4468	0.4306	0.4378	0.6731	0.6231	0.5414	0.5609	0.3709	0.3988	0.4448	0.4716
1851.85	0.451	0.4369	0.4069	0.3741	0.6288	0.6645	0.7269	0.7091	0.6793	0.6823	0.57	0.5867	0.4705	0.4464	0.4298	0.438	0.6739	0.6218	0.5431	0.5617	0.3709	0.3991	0.4446	0.4718
1863.43	0.4495	0.4369	0.4067	0.3743	0.6284	0.6636	0.7261	0.7097	0.6794	0.6842	0.5697	0.5875	0.4707	0.4468	0.4307	0.4379	0.6733	0.6232	0.5417	0.5611	0.3714	0.3988	0.4447	0.4719
1875	0.4508	0.4366	0.407	0.3746	0.6285	0.6644	0.7265	0.7095	0.6792	0.6821	0.5699	0.5874	0.4706	0.4461	0.4299	0.4374	0.6741	0.6226	0.5431	0.5618	0.3708	0.3989	0.4449	0.4724
1886.57	0.4495	0.4371	0.4072	0.3743	0.6284	0.6637	0.7263	0.7097	0.6792	0.6842	0.5698	0.5876	0.4709	0.4466	0.4307	0.4379	0.6738	0.6232	0.5416	0.5612	0.3716	0.3987	0.445	0.472
1898.15	0.4509	0.4364	0.4069	0.3744	0.6286	0.6646	0.7263	0.7092	0.6791	0.6824	0.5699	0.5871	0.4707	0.4464	0.4302	0.4375	0.6739	0.6221	0.5431	0.5622	0.3706	0.3988	0.445	0.4723
1909.72	0.4495	0.4367	0.4074	0.3744	0.6283	0.664	0.726	0.7099	0.6794	0.684	0.5699	0.5878	0.4707	0.4467	0.4304	0.4377	0.6739	0.623	0.5418	0.561	0.3714	0.3987	0.445	0.4722
1921.3	0.451	0.4366	0.407	0.3746	0.6281	0.6649	0.7264	0.709	0.6791	0.6822	0.5703	0.5866	0.4706	0.4461	0.4299	0.4375	0.6743	0.6216	0.5428	0.5621	0.3706	0.3988	0.4453	0.4721
1932.87	0.4496	0.4366	0.4073	0.3744	0.628	0.6639	0.7262	0.7095	0.6789	0.684	0.5698	0.5874	0.471	0.4465	0.4294	0.4375	0.6745	0.6224	0.5418	0.5615	0.3706	0.3986	0.4451	0.4723
1944.44	0.4509	0.4366	0.407	0.3746	0.628	0.6642	0.726	0.709	0.6788	0.683	0.5698	0.5866	0.4707	0.4462	0.43	0.4375	0.6741	0.6227	0.543	0.5623	0.3706	0.3988	0.4453	0.4725
1956.02	0.4495	0.4368	0.4073	0.3748	0.6279	0.6631	0.7259	0.7094	0.6789	0.6837	0.5694	0.5876	0.4709	0.4467	0.4295	0.4377	0.6743	0.6232	0.5416	0.5611	0.3715	0.3987	0.4451	0.4723
1967.59	0.4508	0.4365	0.4072	0.3746	0.6279	0.6638	0.7261	0.7088	0.6787	0.682	0.57	0.587	0.4706	0.4461	0.43	0.4378	0.6744	0.6226	0.5429	0.5625	0.3705	0.3989	0.4455	0.4724
1979.17	0.4493	0.4365	0.4073	0.3748	0.6276	0.6634	0.7259	0.7092	0.6786	0.6832	0.5701	0.5871	0.471	0.4457	0.4294	0.4376	0.6746	0.6232	0.5418	0.5614	0.3715	0.3987	0.4453	0.4723
1990.74	0.4511	0.4364	0.4072	0.3751	0.6278	0.6634	0.7258	0.7092	0.6786	0.6824	0.5699	0.5877	0.4705	0.4461	0.4299	0.4375	0.6746	0.6226	0.5429	0.5623	0.3706	0.3989	0.4454	0.4731
2002.31	0.4497	0.4363	0.4075	0.375	0.6276	0.6637	0.7259	0.7091	0.6786	0.6826	0.5701	0.5879	0.471	0.446	0.4295	0.4374	0.675	0.6236	0.542	0.5609	0.3717	0.3986	0.4455	0.4725
2013.89	0.4508	0.4362	0.4073	0.3751	0.6279	0.6633	0.7258	0.709	0.6788	0.6821	0.5697	0.5879	0.4706	0.446	0.4301	0.4368	0.6745	0.6225	0.5409	0.5626	0.3704	0.3989	0.4458	0.473
2025.46	0.4494	0.4361	0.4076	0.375	0.6273	0.6635	0.7259	0.7094	0.6784	0.683	0.5698	0.5873	0.4709	0.4459	0.4292	0.4373	0.675	0.6231	0.5416	0.561	0.3714	0.3982	0.4454	0.4726
2037.04	0.4507	0.4362	0.4075	0.375	0.6276	0.6626	0.7256	0.709	0.6788	0.6825	0.5697	0.5878	0.4705	0.4462	0.4302	0.4369	0.6748	0.623	0.5408	0.5626	0.3704	0.399	0.4458	0.473
2048.61	0.4494	0.436	0.4076	0.375	0.6272	0.6643	0.7257	0.709	0.6778	0.6828	0.5697	0.5876	0.4709	0.4455	0.429	0.4379	0.6753	0.6227	0.5418	0.5605	0.3714	0.3983	0.4455	0.4724
2060.19	0.4506	0.4362	0.4073	0.3751	0.6273	0.6628	0.7252	0.7086	0.6784	0.684	0.5694	0.5875	0.4706	0.4461	0.43	0.4361	0.6746	0.6239	0.5405	0.5627	0.3702	0.399	0.4457	0.473
2071.76	0.4496	0.4362	0.4075	0.3749	0.6272	0.6642	0.7254	0.7089	0.6766	0.6823	0.5698	0.5872	0.4711	0.446	0.4292	0.4376	0.6752	0.6231	0.5418	0.5609	0.3717	0.3986	0.4455	0.4728
2083.33	0.4506	0.4362	0.4073	0.375	0.6272	0.6625	0.7256	0.7085	0.6781	0.683	0.5697	0.5875	0.4707	0.446	0.43	0.4365	0.6748	0.6232	0.5407	0.5613	0.3701	0.3989	0.4458	0.4731

## Sheet: Fig. 1b
Fig.1b The zeta potential of different surfaces.
Titanium microsphere	Glass microsphere	PS microsphere	Polymelamine microsphere	PEI coated PS microsphere	Au nanoparticle	PEG2000 coated Au nanoparticle
	-45	-4.54	3.55	18.7	-17.7	-8.19
	-46.4	-5.31	3.23	17.8	-17.7	-7.13
	-47.3	-4.86	3.09	19.9	-17.2	-7.82

## Sheet: Fig. 2a
Fig.2a Cleavage efficiency of plasma incubated with different substrates with or without SPI coating, of the chromogenic FXIIa substrate S-2302. Changes in OD 405 nm are measured on a plate reader after 30 min incubation.
	Bare			SPI coated substrate
Positive control	3.082	2.897	2.666
Negative control	0.312	0.288	0.384
Glass	1.359	1.522	1.467	0.373	0.251	0.369
PS hole-plate	0.812	0.581	0.796	0.288	0.454	0.371
PP tube	0.452	0.479	0.411	0.284	0.311	0.346
Si catheter	0.409	0.397	0.401	0.297	0.311	0.386
PVC catheter	0.422	0.399	0.391	0.315	0.322	0.359
PU catheter	0.442	0.388	0.398	0.401	0.339	0.351
Titanium	1.132	1.217	1.122	0.355	0.355	0.337
Glass spheres	3.145	3.022	2.405	0.386	0.315	0.35

## Sheet: Fig. 2b
Fig.2b Bradykinin (BK) generation of the plasma incubated with glass vials with and without coatings. Different coatings were compared. PPP was used as a negative control.
Negative control			Glass surface			PDA-PEG coating			HPG-PEG coating			SPI coating
Donor 1	Donor 2	Donor 3	Donor 1	Donor 2	Donor 3	Donor 1	Donor 2	Donor 3	Donor 1	Donor 2	Donor 3	Donor 1	Donor 2	Donor 3
0.922658	0.809247	0.749558	40.3685	34.22	14.4	0.876034	0.377533	0.551482	6.38	3.89195	4.57397	1.0274	0.76522	1.04375

## Sheet: Fig. 2c
Fig.2c Cleavage efficiency of the chromogenic thrombin substrate S-2238 in recalcified plasma incubated with different coating. Uncalcified PPP was used as negative control.
Negative control			Glass surface			PDA/PEG coating			HPG-PEG coating			SPI coating
Donor 1	Donor 2	Donor 3	Donor 1	Donor 2	Donor 3	Donor 1	Donor 2	Donor 3	Donor 1	Donor 2	Donor 3	Donor 1	Donor 2	Donor 3
0.406	0.397	0.451	1.397	1.266	1.579	0.986	0.882	1.332	1.021	1.226	1.019	0.395	0.382	0.422

## Sheet: Fig. 2d
Fig.2d TAT complex generation in recalcified plasma (final Ca2+ concentration: 6 mM) incubated with glass vials with and without coatings. Uncalcified PPP was used as negative control.
Negative control	0.54	0.62	0.531	0.279216	0.359653
Glass surface	2.784	2.075	2.478	5.75724	6.31272
PDA/PEG coating	1.996	1.254	2.108	2.97086	3.44335
HPG-PEG coating	3.001	2.091	3.144	3.28224	3.67074
SPI coating	0.54	0.498	0.575	0.331788	0.345589

## Sheet: Fig. 2e
Fig.2e The clotting time of the recalcified plasma (final Ca2+ concentration: 6 mM) incubated with glass or well plate with or without SPI coating.
	Glass vial			96-well plate
Bare	262	271	306	492	485	379
PDA/PEG coating	248	266	417	621	649	622
HPG-PEG coating	710	689	502	912	860	716
SPI coating	1800	1800	1800	1800	1800	1800

## Sheet: Fig. 2f
Fig.2f A closed loop with silicone tubing (length: 10 cm, inner diameter: 2.4 mm) with or without SPI coating was used to test the coating antithrombotic function using the peristaltic pump to reach the shear rate (60 s-1), note that no air bubbles are introduced into the loop
Bare catheter	SPI coated catheter
1133	3600
1535	3600
1601	3600

## Sheet: Fig. 3a
Fig.3a TT, aPTT, and PT were measured using PPP after incubation with bare and SPI coated glass vials
	Glass			SPI coating
APTT	33.4	33.5	33.2	42.9	35	33
PT	9.6	9.6	10.1	11	10	10.8
TT	19.2	19.2	19.3	19	18.9	18.6

## Sheet: Fig. 3b
Fig.3b Abundance of coagulation proteins as the percentage of total proteins in the plasma pre- and post-incubation with SPI coating
	Plasminogen		Antithrombin-III		Kininogen		Prothrombin		Antiplasmin		Heparin cofactor 2		Kallikrein		Von Willebrand factor		Factor V		Fibrinogen		Protein S		Kallistatin		Factor X		Factor XII		Factor XIII		Protein Z		Factor XI		Factor IX		Protein Z		Protein C
PPP	22.7335	22.1424	17.5487	19.9769	16.0984	15.9105	11.2098	12.8726	6.27488	6.01128	5.46535	5.08949	5.06798	4.20449	3.2144	1.93237	2.62555	2.69508	2.08074	1.90273	2.07483	1.35769	1.75957	2.10929	1.11697	1.05637	0.971443	1.10497	0.568728	0.533176	0.374886	0.239196	0.260798	0.219357	0.226621	0.221764	0.179458	0.277334	0.0614963	0.115099
Treated PPP	24.3511	23.7684	16.4836	17.6423	15.0181	14.9194	13.4734	10.9772	5.69504	6.48605	6.06425	5.50268	4.64494	4.8106	3.49085	3.70854	1.90156	2.67652	1.176	1.63052	1.68164	1.92037	2.34121	2.12269	1.09183	1.08456	0.892506	0.926051	0.478348	0.636831	0.32323	0.311832	0.256289	0.289323	0.233191	0.22228	0.213698	0.197164	0.100663	0.0812763

[truncated: 14 more sheets: Fig. 3c, Fig. 3d, Fig. 3e, Fig. 4b, Fig. 4c, Fig. 4d, Fig. 4f, Fig. 5b, Fig. 5c, Fig. 6a, Fig. 6b, Fig. 6c, Fig. 6d, Fig. 6f]
